# Supplementary material for: Dynamics of chikungunya virus transmission in the first year after its introduction in Brazil: A cohort study in an urban community
Source: PLoS Negl Trop Dis. 2023 Dec 27;17(12):e0011863. doi: 10.1371/journal.pntd.0011863 (PMC10775974; doi:10.1371/journal.pntd.0011863)
Supplement: S1 Appendix — (XLS) [file pntd.0011863.s005.xls]

## Sheet: Variables codebook
S1 Appendix. Database and codebook for the article “Dynamics of chikungunya virus transmission in the first year after its introduction in Brazil: A cohort study in an urban community”
Variable	Description	Labels
cind_sexo	Participant gender	0= female 1=male
doencas___2	Self-reported medical suspicious of dengue	0= No 1=Yes
doencas___3	Self-reported medical suspicious of zika	0= No 1=Yes
doencas___4	Self-reported medical suspicious of chikungunya	0= No 1=Yes
dorcorpo	Self-reported myalgia since January 2015	0= No 1=Yes
dorjunta	Self-reported arhtralgia since january 2015	0= No 1=Yes
escolaridade	Years of education	0= None 1= one to five 2=six to nine 3=at least ten
febart	Self-reported fever and arthralgia since january 2015	0= No 1=Yes
grupo	Status of Chikungunya virus infection, according to time of infection detection	0=uninfected 1=infection detected in Aug-Nov/2015 2= infection detected in mar-may/2016 3= infection detected in nov/2016-fev/2017
idade_calc_check	Age in years in the survey of nov/2016-feb/2017
idade_calc_l38	Age (in years) in the survey of aug-nov/2015
idade_calc_l39	Age (in years) in the survey of mar-may/2016
idadecat_l38	Age groups in the survey of aug-nov/2015	0=fourteen or less 1= fifteen to twenty-nine 2=thirty to fourty-four 3=fourty-five to fifty-nine 4=at least sixty
idadecat_l39	Age groups in the survey of mar-may/2016	0=fourteen or less 1= fifteen to twenty-nine 2=thirty to fourty-four 3=fourty-five to fifty-nine 4=at least sixty
idadecat2	Age groups in the survey of nov/2016-feb/2017	1=fourteen or less 2= fifteen to twenty-nine 3=thirty to fourty-four 4=fourty-five to fifty-nine 5=at least sixty
idcasal38	Identification number of the participant's study household in aug-nov/2015
idcasal39	Identification number of the participant's study household in mar-may/2016
idcasal40	Identification number of the participant's study household in nov/2016-fev/2017
idestudo	Study participant identification number
iggchikl33	Result of CHIKV IgG ELISA in sera obtained in Jan-apr/2013	0= negative 1=positive
iggchikl34	Result of CHIKV IgG ELISA in sera obtained in aug-nov/2013	0= negative 1=positive
iggchikl35	Result of CHIKV IgG ELISA in sera obtained in feb-apr/2014	0= negative 1=positive
iggchikl36	Result of CHIKV IgG ELISA in sera obtained in aug-oct/2014	0= negative 1=positive
iggchikl37	Result of CHIKV IgG ELISA in sera obtained in feb-apr/2015	0= negative 1=positive
iggchikl38	Result of CHIKV IgG ELISA in sera obtained in aug-nov/2015	0= negative 1=positive
Other_CHIKV_pos	participant live with a positive CHIKV IgG participant	0= No 1=Yes 8= only one participant in household
Participants_inhousehold	number of participants per household
pfebre	Self-reported fever since january 2015	0= No 1=Yes
prash	Self-reported rash since january 2015	0= No 1=Yes
prurido	Self-reported pruritus since january 2015	0= No 1=Yes
raca1	Skin color/race	1= black/mixed 2=white/other
raziggchikl33	Ratio of the CHIKV IgG ELISA absorbance value (OD) and the calibrator for sera obtained in jan-apr/2013
raziggchikl34	Ratio of the CHIKV IgG ELISA absorbance value (OD) and the calibrator sera obtained in aug-nov/2013
raziggchikl35	Ratio of the CHIKV IgG ELISA absorbance value (OD) and the calibrator for sera obtained in feb-apr/2014
raziggchikl36	Ratio of the CHIKV IgG ELISA absorbance value (OD) and the calibrator for sera obtained in ago-oct/2014
raziggchikl37	Ratio of the CHIKV IgG ELISA absorbance value (OD) and the calibrator for sera obtained in feb-apr/2015
raziggchikl38	Ratio of the CHIKV IgG ELISA absorbance value (OD) and the calibrator for sera obtained in aug-nov/2015
raziggchikl39	Ratio of the CHIKV IgG ELISA absorbance value (OD) and the calibrator for sera obtained in mar-may/2016
raziggchikl40	Ratio of the CHIKV IgG ELISA absorbance value (OD) and the calibrator for sera obtained in nov/2016-fev/2017
rendadolar	Monthly household per capita income in dolar
resiggchikl39	Result of CHIKV IgG ELISA in sera obtained in mar-may/2016	0= negative 1=positive
resiggchikl40	Result of CHIKV IgG ELISA in sera obtained in nov/2016-fev/2017	0= negative 1=positive

## Sheet: Database
idestudo	cind_sexo	idade_calc_check	rendadolar	escolaridade	doencas___2	doencas___3	doencas___4	pfebre	prash	prurido	dorjunta	dorcorpo	febart	grupo	Participants_inhousehold	Other_CHIKV_pos	raziggchikl40	resiggchikl40	raziggchikl39	resiggchikl39	raziggchikl38	iggchikl38	raziggchikl37	iggchikl37	raziggchikl36	iggchikl36	raziggchikl35	iggchikl35	raziggchikl34	iggchikl34	raziggchikl33	iggchikl33	idadecat2	idcasal38	idcasal39	idcasal40	raca1	idade_calc_l38	idadecat_l38	idade_calc_l39	idadecat_l39
1.1	1	40	135.385	2	0	0	0	0	0	0	0	0	0	0	1	8	.083333	0		0		0		0		0		0					3	1	1	1	2	38	2	39	2
2.1	0	14	0	2	0	0	0	0	0	0	0	0	0	0	1	8	.09375	0		0		0		0		0		0					1	2	2	2	2	12	0	13	0
3.1	0	67	270.769	0	0	0	0	0	0	0	0	0	0	0	1	8	.1875	0		0		0		0		0		0					5	3	3	3	2	65	4	66	4
4.1	0	52	283.077	2	0	0	0	1	0	0	0	1	0	0	1	8	.533333	0		0		0		0		0		0					4	4	4	4	2	50	3	50	3
5.1	0	54	94.3077	1	0	0	0	0	1	0	0	0	0	0	2	0	.57142857	0		0		0		0		0		0					4	5	5	5	2	52	3	52	3
5.2	1	21	94.3077	3	0	0	0	0	0	0	0	0	0	0	2	0	.166667	0		0		0		0		0		0					2	5	5	5	2	19	1	20	1
6.1	0	28	44.2538	3	0	1	1	0	1	1	1	1	0	0	2	0	.230769	0		0		0		0		0		0					2	6	6	6	2	26	1	26	1
6.2	1	9	44.2538	1	0	1	0	1	1	1	1	1	0	0	2	0	.115385	0		0		0		0		0		0					1	6	6	6	2	7	0	8	0
7.1	0	33	18	1	0	0	0	1	0	0	1	0	1	0	3	0	.424242	0		0		0		0		0		0					3	7	7	7	2	31	2	31	2
7.2	1	16	18	2	0	0	0	1	0	0	0	1	0	0	3	0	.153846	0		0		0		0		0		0					2	7	7	7	2	14	0	15	1
7.3	0	8	18	1	0	0	0	1	0	1	0	0	0	0	3	0	.025641	0		0		0		0		0		0					1	7	7	7	2	6	0	7	0
8.1	1	18	223.077	3	0	0	0	0	0	0	0	0	0	1	2	0	3.05556	1		1	3.23077	1	0.03125	0		0		0					2	8	8	8	2	16	1	16	1
8.2	0	38	223.077	3	1	0	1	1	0	0	0	0	0	0	2	0	.138889	0		0		0		0		0		0					3	8	8	8	2	36	2	37	2
9.1	1	17	173.436	2	1	0	0	0	0	0	0	0	0	0	1	8	.3	0		0		0		0		0		0					2	9	9	9	2	15	1	15	1
10.1	1	16	92.3077	2	0	0	0	0	0	0	0	0	0	0	1	8	.15625	0		0		0		0		0		0					2	10	10	10	2	13	0	14	0
11.1	1	27	15.3846	2	0	0	0	0	0	0	0	0	0	0	1	8	.03125	0		0		0		0		0		0					2	11	11	11	2	25	1	26	1
12.1	0	31	90.2564	2	0	0	0	0	0	0	1	0	0	0	1	8	.121212	0		0		0	0.0625	0		0		0					3	12	12	12	2	29	1	30	2
13.1	0	80	183.077	0	0	0	0	0	0	0	1	0	0	0	2	0	.181818	0		0		0		0		0		0					5	13	13	13	2	78	4	79	4
13.2	1	42	183.077	3	0	0	0	0	0	0	0	0	0	0	2	0	.181818	0		0		0		0		0		0					3	13	13	13	2	40	2	40	2
14.1	0	11	0	1	0	0	0	1	0	0	1	1	1	0	1	8	.09375	0		0		0		0		0		0					1	14	14	14	2	9	0	10	0
15.1	1	38	384.615	3	0	1	0	1	1	1	1	1	1	0	1	8	.2	0		0		0		0		0		0					3	15	15	15	2	36	2	37	2
16.1	0	63	270.769	1	0	0	0	0	0	0	0	0	0	0	1	8	.107143	0		0		0		0		0		0					5	16	16	16	2	61	4	62	4
17.1	1	49	90.2564	1	0	0	0	0	0	0	0	0	0	0	1	8	.107143	0		0		0		0		0		0					4	17	17	17	2	47	3	48	3
18.1	0	24	58.4615	3	0	0	0	0	0	0	0	0	0	0	2	0	.166667	0		0		0		0		0		0					2	18	18	18	2	23	1	23	1
18.2	1	27	58.4615	3	0	0	0	0	0	0	0	0	0	0	2	0	.083333	0		0		0		0		0		0					2	18	18	18	2	25	1	26	1
19.1	0	64	79	1	1	0	0	0	1	0	1	0	0	0	3	0	.133333	0		0		0		0		0		0					5	19	19	19	2	62	4	62	4
19.2	1	67	79	1	0	0	0	0	0	0	0	0	0	0	3	0	.611111	0		0		0		0		0		0					5	19	19	19	2	65	4	65	4
19.3	0	25	79	3	1	0	0	1	0	0	0	0	0	0	3	0	.1	0		0		0		0		0		0					2	19	19	19	2	23	1	24	1
20.1	1	28	169.231	3	0	0	0	0	0	0	0	0	0	0	2	0	.111111	0		0		0		0		0		0					2	20	20	20	2	26	1	27	1
20.2	0	31	169.231	2	0	0	0	0	0	0	0	0	0	0	2	0	.066667	0		0		0		0		0		0					3	20	20	20	2	29	1	30	2
21.1	0	26	54.1538	3	1	0	0	0	0	1	0	1	0	0	3	0	.166667	0		0		0		0		0		0					2	21	21	21	2	24	1	25	1
21.2	0	10	54.1538	1	0	0	0	0	0	0	0	0	0	0	3	0	.147059	0		0		0		0		0		0					1	21	21	21	2	8	0	9	0
21.3	1	9	54.1538	1	0	1	0	1	0	1	0	0	0	0	3	0	.352941	0		0		0		0		0		0					1	21	21	21	2	7	0	7	0
22.1	0	26	138.872	2	0	0	0	0	0	0	0	0	0	0	2	0	.090909	0		0		0		0		0		0					2	22	22	22	2	24	1	25	1
22.2	0	8	138.872	1	0	0	0	0	0	0	0	0	0	0	2	0	.394737	0		0		0		0		0		0					1	22	22	22	2	6	0	7	0
417.1	0	30	71.7949	3	0	0	0	0	0	0	0	0	0	0	1	8	.090909	0		0		0		0		0		0					3	376	376	417	2	28	1	29	1
23.1	0	15	92.4615	1	0	0	0	1	0	0	1	0	1	0	1	8	.055556	0		0		0		0		0		0					2	23	23	23	2	13	0	14	0
24.1	1	57	135.385	2	0	0	0	0	0	0	0	0	0	0	1	8	.666667	0		0		0		0		0		0					4	24	24	24	2	55	3	56	3
25.1	0	47	39.6923	1	0	0	0	0	1	1	1	1	0	3	3	1	2.78788	1		0		0		0		0		0					4	25	25	25	2	45	3	45	3
25.2	1	49	39.6923	1	0	0	0	0	0	0	0	0	0	1	3	1	4.39394	1		1	2.87179	1		0		0		0					4	25	25	25	2	47	3	48	3
25.3	1	8	39.6923	1	0	0	0	1	1	0	0	0	0	0	3	1	.060606	0		0		0		0		0		0					1	25	25	25	2	6	0	7	0
26.1	0	59	90.2564	1	0	0	0	0	0	0	0	0	0	0	1	8	.1	0		0		0		0		0		0					4	26	26	26	2	57	3	57	3
27.1	0	56	27.8462	1	0	0	0	1	0	1	1	0	0	1	2	1	4.43333	1		1	2.69231	1	0.0625	0		0		0					4	27	27	27	2	54	3	55	3
27.2	0	25	27.8462	3	0	0	0	0	0	0	0	0	0	1	2	1	3.55556	1		1	2.84615	1	0.125	0		0		0					2	27	27	27	2	24	1	24	1
28.1	1	50	46.1538	3	0	0	0	1	0	0	0	0	0	1	1	8	3.27778	1		1	2.61538	1	0.0625	0		0		0					4	28	28	28	2	48	3	49	3
29.1	0	52	124.923	2	0	0	0	0	0	0	0	0	0	0	2	0	.388889	0		0		0		0		0		0					4	403	29	29	2	50	3	51	3
29.2	0	17	124.923	2	0	0	0	1	0	0	0	0	0	0	2	0	.230769	0		0		0		0		0		0					2	403	29	29	2	15	1	16	1
418.1	1	33	138.462	3	0	0	0	0	0	0	0	0	0	0	1	8	.321429	0		0		0		0		0		0					3	418	418	418	2	31	2	32	2
30.1	0	37	158.462	3	0	0	0	0	0	0	0	0	0	0	2	0	.285714	0		0		0		0		0		0					3	30	30	30	2	35	2	36	2
30.2	1	12	158.462	2	0	0	0	0	0	0	0	0	0	0	2	0	.535714	0		0		0		0		0		0					1	30	30	30	1	10	0	10	0
31.1	0	67	180.513	1	0	0	0	0	0	0	0	0	0	0	2	0	.138889	0		0		0		0		0		0					5	31	31	31	2	65	4	65	4
32.1	0	34	108.308	1	0	0	0	0	0	0	0	0	0	0	4	0	.166667	0		0		0		0		0		0					3	32	32	32	2	32	2	32	2
32.2	1	11	108.308	1	0	0	0	1	0	0	0	0	0	0	4	0	.133333	0		0		0		0		0		0					1	32	32	32	2	9	0	10	0
32.3	0	12	108.308	1	0	0	0	0	0	0	0	0	0	0	4	0	.133333	0		0		0		0		0		0					1	32	32	32	2	10	0	11	0
32.4	0	9	108.308	1	0	0	0	0	0	0	0	0	0	0	4	0	.1	0		0		0		0		0		0					1	32	32	32	2	7	0	8	0
33.1	0	39	127.736	2	0	1	0	0	1	1	1	0	0	0	5	0	.133333	0		0		0		0		0		0					3	33	33	33	2	37	2	37	2
33.2	1	18	127.736	2	0	0	0	0	0	0	0	0	0	0	5	0	.121212	0		0		0		0		0		0					2	33	33	33	2	16	1	17	1
33.3	1	12	127.736	1	0	0	0	0	0	0	0	0	0	0	5	0	.3	0		0		0		0		0		0					1	33	33	33	2	10	0	11	0
33.4	1	15	127.736	2	0	0	0	0	0	0	0	0	0	0	5	0	.166667	0		0		0		0		0		0					2	33	33	33	2	13	0	13	0
33.5	1	13	127.736	2	0	0	0	0	0	0	0	0	0	0	5	0	.166667	0		0		0		0		0		0					1	33	33	33	2	11	0	12	0
34.1	0	61	94.8462	1	0	0	0	1	0	0	0	0	0	0	1	8	.205128	0		0		0		0		0		0					5	34	34	34	2	59	3	59	3
35.1	0	25	52.4308	3	0	0	0	0	0	0	0	0	0	0	1	8	.038462	0		0		0		0		0		0					2	35	35	35	2	23	1	24	1
36.1	1	9	54.1538	1	0	0	0	1	0	0	0	0	0	0	1	8	.111111	0		0		0		0		0		0					1	377	377	36	1	7	0	7	0
37.1	0	45	0	1	0	0	0	0	0	0	0	0	0	0	2	0		0		0		0		0		0		0					4	37	37	37	2	43	2	43	2
37.2	1	48	0.230769	2	1	0	0		0	0	0	0	0	0	2	0	.030303	0		0		0		0		0		0					4	37	37	37	2	46	3	47	3
38.1	0	38	146.051	3	0	0	0	0	0	0	0	1	0	0	1	8	.166667	0		0		0		0		0		0					3	38	38	38	2	36	2	36	2
39.1	0	37	66.6667	1	0	0	0	0	0	0	0	0	0	0	5	0	.194444	0		0		0		0		0		0					3	39	39	39	2	35	2	36	2
39.2	1	40	66.6667	2	0	0	0	1	0	0	0	0	0	0	5	0	.194444	0		0		0		0		0		0					3	39	39	39	2	38	2	39	2
39.3	0	15	66.6667	2	0	0	0	1	0	0	0	0	0	0	5	0	.083333	0		0		0		0		0		0					2	39	39	39	2	13	0	14	0
39.4	1	13	66.6667	1	0	0	0	0	0	0	0	0	0	0	5	0	.111111	0		0		0		0		0		0					1	39	39	39	2	11	0	12	0
39.5	1	10	66.6667	1	0	0	0	0	1	1	0	0	0	0	5	0	.083333	0		0		0		0		0		0					1	39	39	39	2	8	0	9	0
40.1	0	14	43.7538	2	0	0	0	0	0	0	0	0	0	0	4	0	.115385	0		0		0		0		0		0					1	378	378	40	2	12	0	12	0
40.2	0	11	43.7538	1	0	0	0	1	0	0	0	0	0	0	4	0	.153846	0		0		0		0		0		0					1	378	378	40	2	9	0	10	0
40.3	1	9	43.7538	1	0	0	0	1	0	0	0	0	0	0	4	0	.333333	0		0		0		0		0		0					1	378	378	40	2	7	0	8	0
40.4	0	60	43.7538	1	0	0	0	0	0	0	0	0	0	0	4	0	.435897	0		0		0		0		0		0					5	378	378	40	2	58	3	59	3
41.1	0	17	180.513	1	0	0	0	0	0	0	0	1	0	0	2	0	.222222	0		0		0		0		0		0					2	379	379	41	2	15	1	15	1
42.1	1	23	9.14286	1	0	0	0	0	0	0	0	0	0	0	1	8	.153846	0		0		0		0		0		0					2	42	42	42	2	21	1	22	1
43.1	0	10	0	1	0	0	0	0	0	0	0	0	0	0	1	8	.166667	0		0		0		0		0		0					1	379	379	43	2	8	0	9	0
44.1	1	9	43.7538	1	0	0	0	1	0	0	0	0	0	0	1	8	.384615	0		0		0		0		0		0					1	380	380	44	2	7	0	7	0
45.1	0	54	257.436	3	1	0	0	0	0	0	1	0	0	0	2	0	.105263	0		0		0		0		0		0					4	45	45	45	1	52	3	52	3
45.2	1	21	257.436	3	0	0	0	0	1	0	0	0	0	0	2	0	.121212	0		0		0		0		0		0					2	45	45	45	2	19	1	19	1
46.1	0	44	100.538	2	0	0	0	0	0	0	0	0	0	0	1	8	.4	0		0		0		0		0		0					3	381	381	46	2	42	2	43	2
47.1	0	25	81.7692	2	1	0	0	0	0	0	0	0	0	0	2	0	.166667	0		0		0		0		0		0					2	47	47	47	2	23	1	23	1
47.2	1	10	81.7692	1	0	0	0	0	0	0	0	0	0	0	2	0	.222222	0		0		0		0		0		0					1	47	47	47	2	8	0	8	0
48.1	0	54	26.1538	2	1	1	0	0	0	0	1	1	0	0	1	8	.166667	0		0		0		0		0		0					4	48	48	48	2	52	3	52	3
49.1	0	37	96.1026	1	0	1	0	1	1	1	1	1	1	1	2	0	4.69231	1	2.85714	1	3.53846	1	0.0625	0		0		0					3	49	49	49	2	35	2	36	2
49.2	1	15	0	2	0	0	0	0	0	0	0	0	0	0	2	0	.071429	0		0		0		0		0		0					2	49	49	49	2	13	0	13	0
50.1	0	36	94.2564	2	0	0	0	0	0	0	0	0	0	0	2	0	.2	0		0		0		0		0		0					3	50	50	50	2	34	2	35	2
50.2	1	14	94.2564	2	0	0	0	0	0	0	0	0	0	0	2	0	.066667	0		0		0		0		0		0					1	50	50	50	2	12	0	13	0
51.1	1	65		1	0	0	0	0	0	0	0	0	0	0	1	8	.166667	0		0		0		0		0		0					5	51	51	51	2	63	4	64	4
52.2	0	34	212.308	2	0	0	0	1	1	0	1	0	1	0	1	8	.166667	0		0		0		0		0		0					3	52	52	52	2	32	2	33	2
53.1	1	45	270.769	1	0	0	0	0	0	0	0	1	0	0	1	8	.051282	0		0		0		0		0		0					4	53	53	53	2	43	2	43	2
54.1	0	21	67.6923	3	0	0	0	0	0	0	0	0	0	0	2	0	.066667	0		0		0		0		0		0					2	54	54	54	2	19	1	20	1
54.2	0	52	67.6923	2	0	0	0	0	0	0	0	0	0	0	2	0	.2	0		0		0		0		0		0					4	54	54	54	2	50	3	50	3
419.1	0	25	145.077	3	1	0	0	0	0	0	0	0	0	0	1	8	.421053	0		0		0		0		0		0					2	419	419	419	2	23	1	23	1
55.1	0	15	0	2	0	0	0	0	1	1	0	0	0	0	1	8	.078947	0		0		0		0		0		0					2	55	55	55	2	13	0	13	0
56.1	0	25	135.385	3	0	0	0	1	0	1	0	0	0	0	2	0	.576923	0		0		0		0		0		0					2	56	56	56	2	23	1	23	1
56.2	1	20	135.385	3	0	0	0	0	0	0	0	0	0	0	2	0	.352941	0		0		0		0		0		0					2	56	56	56	2	18	1	19	1
57.1	0	32	115.385	3	0	0	0	0	0	0	0	0	0	0	2	0	.121212	0		0		0		0		0		0					3	57	57	57	2	30	2	30	2
57.2	1	11	115.385	1	0	0	0	0	0	0	0	0	0	0	2	0	.151515	0		0		0		0		0		0					1	57	57	57	2	9	0	9	0
58.1	0	15	0	2	0	0	0	0	0	0	0	0	0	0	1	8	.090909	0		0		0		0		0		0					2	58	58	58	2	13	0	13	0
59.1	1	15	0	2	0	0	0	0	0	0	0	0	0	0	1	8	.060606	0		0		0		0		0		0					2	59	59	59	2	13	0	14	0
60.1	0	32	84.5128	2	0	0	0	0	0	0	0	0	0	0	2	0	.289474	0		0		0		0		0		0					3	60	60	60	2	30	2	30	2
60.2	0	9	84.5128	1	0	0	0	1	0	0	0	0	0	0	2	0	.210526	0		0		0		0		0		0					1	60	60	60	2	7	0	8	0
61.1	0	10	15.3846	1	0	0	0	1	0	0	0	0	0	0	1	8	.060606	0		0		0		0		0		0					1	61	61	61	2	8	0	9	0
62.1	0	31	41.0256	2	0	1	1	0	1	1	0	0	0	1	1	8	3.2	1	2.95918	1	1.94872	1	0.09375	0		0		0					3	404	62	62	2	29	1	30	2
63.1	0	68	270.769	2	0	0	0	0	0	0	0	0	0	0	1	8	.121951	0		0		0		0		0		0					5	63	63	63	2	66	4	67	4
64.1	1	34	283.077	3	0	0	0	0	0	0	0	0	0	0	2	0	.088235	0		0		0		0		0		0					3	64	64	64	2	32	2	32	2
64.2	0	33	283.077	3	0	0	0	0	0	0	0	0	0	0	2	0	.066667	0		0		0		0		0		0					3	64	64	64	2	31	2	31	2
65.1	0	40	100.308	1	0	0	0	0	0	0	0	0	0	0	1	8	.171429	0		0		0		0		0		0					3	65	65	65	2	38	2	39	2
66.1	1	67	270.769	1	0	0	0	0	0	0	0	0	0	0	1	8	.121212	0		0		0		0		0		0					5	66	66	66	2	65	4	66	4
67.1	0	64	26.1538	0	0	0	0	1	0	0	0	1	0	0	2	0	.102564	0		0		0		0		0		0					5	67	67	67	2	62	4	63	4
67.2	1	24	26.1538	2	0	0	0	0	0	0	0	0	0	0	2	0	.236842	0		0		0		0		0		0					2	67	67	67	2	22	1	22	1
68.1	0	40	115.385	1	0	0	0	0	0	0	0	0	0	1	3	0	2.73333	1	2.77551	1	2.61538	1	0.0625	0		0		0					3	68	68	68	2	38	2	38	2
68.2	0	16	115.385	2	0	0	0	0	0	0	0	0	0	0	3	0	.2	0		0		0		0		0		0					2	68	68	68	2	14	0	15	1
68.3	1	21	115.385	3	0	0	0	0	0	0	0	1	0	0	3	0	.117647	0		0		0		0		0		0					2	68	68	68	2	19	1	19	1
68.4	1	14	115.385	2	0	0	0	0	0	0	0	0	0	0	1	8	.066667	0		0		0		0		0		0					1	68	68	68	2	13	0	13	0
69.1	0	61	252.308	1	0	0	0	0	0	0	1	0	0	0	2	0	.088235	0		0		0		0		0		0					5	69	69	69	2	59	3	60	4
69.2	1	28	252.308	3	0	0	0	0	0	0	0	0	0	0	2	0	.176471	0		0		0		0		0		0					2	69	69	69	2	26	1	27	1
70.1	1	33	15.3846	0	0	0	0	0	0	0	0	0	0	2	1	8	3.57895	1	4.15385	1		0		0		0		0					3	70	70	70	2	31	2	31	2
71.1	1	52	65.9341	2	0	0	0	0	0	0	0	0	0	0	2	0	.285714	0		0		0		0		0		0					4	71	71	71	2	50	3	51	3
71.2	1	20	65.9341	2	0	0	0	0	0	0	0	0	0	0	2	0	.138889	0		0		0		0		0		0					2	71	71	71	2	18	1	19	1
72.1	0	27	153.846	3	0	0	0	0	0	0	0	0	0	0	1	8	.30952381	0		0		0		0		0		0					2	72	72	72	2	25	1	26	1
73.1	0	35	0	3	0	0	0	0	0	0	0	0	0	0	1	8	.166667	0		0		0		0		0		0					3	73	73	73	2	33	2	33	2
74.1	0	39	0	1	0	0	0	0	0	0	0	0	0	0	1	8	.194444	0		0		0		0		0		0					3	74	74	74	2	37	2	37	2
75.1	1	31	369.231	3	0	0	0	0	0	0	0	0	0	0	1	8	.037037	0		0		0		0		0		0					3	75	75	75	2	29	1	29	1
76.1	1	33	56.2637	2	0	0	0	0	0	0	0	0	0	0	3	0	.153846	0		0		0		0		0		0					3	76	76	76	2	32	2	32	2
76.2	0	31	56.2637	1	0	0	0	0	1	1	1	1	0	0	3	0	.166667	0		0		0		0		0		0					3	76	76	76	2	29	1	29	1
76.3	1	8	56.2637	1	0	0	0	0	0	0	0	0	0	0	3	0	.166667	0		0		0		0		0		0					1	76	76	76	2	6	0	7	0
77.1	1	69	0	1	0	0	0	0	0	0	0	0	0	2	1	8	1.47222	1	1.19231	1		0		0		0		0					5	77	77	77	2	67	4	67	4
78.1	1	60	123.077	2	0	0	0	0	0	0	0	0	0	0	1	8	.763158	0		0		0		0		0		0					5	78	78	78	2	58	3	59	3
79.1	0	37	46.8462	1	0	0	0	0	0	0	0	0	0	0	4	0	.194444	0		0		0		0		0		0					3	79	79	79	2	35	2	36	2
79.2	0	16	46.8462	1	0	0	0	1	0	0	0	0	0	0	4	0	.305556	0		0		0		0		0		0					2	79	79	79	2	14	0	14	0
79.3	1	14	46.8462	1	0	0	0	1	0	0	0	0	0	0	4	0	.578947	0		0		0		0		0		0					1	79	79	79	2	12	0	12	0
79.4	1	18	46.8462	2	0	0	0	0	0	0	0	0	0	0	4	0	.133333	0		0		0		0		0		0					2	79	79	79	2	16	1	16	1
80.1	1	17	52.7473	2	0	0	0	0	0	0	0	0	0	0	3	0	.142857	0		0		0		0		0		0					2	80	80	80	2	16	1	16	1
80.2	1	15	52.7473	2	0	0	0	1	0	0	0	0	0	0	3	0	.25	0		0		0		0		0		0					2	80	80	80	2	14	0	14	0
80.3	1	51	52.7473	1	0	0	0	0	0	0	0	0	0	0	3	0	.111111	0		0		0		0		0		0					4	80	80	80	2	49	3	50	3
81.1	0	22	146.154	2	0	0	0	0	0	0	0	0	0	0	4	0	.1	0		0		0		0		0		0					2	81	81	81	2	20	1	20	1
81.2	1	18	146.154	2	0	0	0	1	0	0	0	0	0	0	4	0	.133333	0		0		0		0		0		0					2	81	81	81	2	16	1	16	1
81.3	1	18	146.154	2	0	0	0	1	0	0	0	0	0	0	4	0	.09375	0		0		0		0		0		0					2	81	81	81	2	16	1	16	1
81.4	1	14	146.154	2	0	0	0	0	1	1	0	0	0	0	4	0	.1	0		0		0		0		0		0					1	81	81	81	2	12	0	13	0
82.1	0	26	98.4615	3	0	0	0	0	0	0	0	0	0	0	3	0	.066667	0		0		0		0		0		0					2	82	82	82	2	24	1	25	1
82.2	0	9	98.4615	1	0	0	0	0	0	0	0	0	0	0	3	0	.033333	0		0		0		0		0		0					1	82	82	82	1	7	0	7	0
82.3	1	29	98.4615	3	0	0	0	0	0	0	0	0	0	0	3	0	.066667	0		0		0		0		0		0					2	82	82	82	2	27	1	27	1
83.1	0	19	55.3846	2	0	0	0	0	0	0	0	0	0	0	1	8	.285714	0		0		0		0		0		0					2	83	83	83	2	17	1	17	1
84.1	0	12	51.2821	2	0	0	0	0	0	0	0	0	0	0	1	8	.194444	0		0		0		0		0		0					1	84	84	84	2	10	0	11	0
85.1	1	54	180.513	2	0	0	0	1	0	0	1	0	1	0	1	8	.142857	0		0		0		0		0		0					4	85	85	85	2	52	3	53	3
86.1	0	27	28.7179	2	0	1	0	0	0	0	0	0	0	0	1	8	.114286	0		0		0		0		0		0					2	382	382	86	2	25	1	26	1
87.1	0	42	0	2	0	0	0	0	0	0	0	0	0	0	2	0	.111111	0		0		0		0		0		0					3	87	87	87	2	40	2	41	2
87.2	1	53	0	1	0	0	0	0	0	0	0	0	0	0	2	0	.166667	0		0		0		0		0		0					4	87	87	87	2	51	3	51	3
88.1	0	21	45.0256	2	0	0	0	0	0	0	0	0	0	0	2	0	.289474	0		0		0		0		0		0					2	88	88	88	2	19	1	19	1
88.2	1	13	45.0256	1	0	0	0	1	0	0	0	0	0	0	2	0	.368421	0		0		0		0		0		0					1	88	88	88	2	11	0	11	0
89.1	1	51	246.154	1	0	0	0	0	0	0	0	0	0	0	1	8	.205882	0		0		0		0		0		0					4	89	89	89	2	49	3	49	3
90.1	1	69	596	1	0	0	0	0	0	0	0	0	0	0	1	8	.5	0		0		0		0		0		0					5	90	90	90	2	67	4	68	4
91.1	0	59	90	2	0	0	0	0	0	0	1	1	0	0	1	8	.117647	0		0		0		0		0		0					4	91	91	91	2	57	3	57	3
92.1	1	61	0	1	0	0	0	0	0	1	0	0	0	0	1	8	.117647	0		0		0		0		0		0					5	92	92	92	2	61	4	60	4
93.1	1	48	90.2564	0	0	0	0	0	0	0	0	0	0	0	1	8	.052632	0		0		0		0		0		0					4	93	93	93	2	46	3	47	3
94.1	1	17	18.4615	1	0	0	0	0	0	0		0	0	0	3	0	.277778	0		0		0		0		0		0					2	383	383	94	2	15	1	16	1
94.2	1	13	18.4615	1	0	0	0	0	0	0	0	0	0	0	3	0	.388889	0		0		0		0		0		0					1	383	383	94	2	12	0	12	0
94.3	0	16	18.4615	2	0	0	0	0	0	0	0	0	0	0	3	0	.157895	0		0		0		0		0		0					2	383	383	94	2	14	0	15	1
95.1	0	22	49.2308	3	0	0	0	0	0	0	1	1	0	0	2	0	.2	0		0		0		0		0		0					2	95	95	95	2	20	1	21	1
96.1	0	19	35.3846	3	0	0	0	0	0	0	0	0	0	0	2	0	.085714	0		0		0		0		0		0					2	96	96	96	2	17	1	18	1
96.2	0	20	35.3846	3	0	0	0	0	0	0	1	0	0	0	2	0	.529412	0		0		0		0		0		0					2	96	96	96	2	18	1	19	1
97.1	0	54	149.231	1	0	0	0	0	0	0	0	0	0	0	1	8	.066667	0		0		0		0		0		0					4	97	97	97	2	52	3	53	3
98.1	0	35	90.0513	3	0	0	0	1	0	0	1	1	1	0	1	8	.3	0		0		0		0		0		0					3	384	384	98	2	33	2	33	2
99.1	0	70	49.2308	0	0	0	0	0	0	0	0	0	0	0	2	0	.2	0		0		0		0		0		0					5	385	385	99	2	68	4	69	4
100.1	1	63	61.5385	1	0	0	0	0	0	0	0	0	0	0	1	8	.111111	0		0		0		0		0		0					5	100	100	100	2	61	4	62	4
101.1	0	59	44.1319	3	0	0	0	0	0	0	0	0	0	0	1	8	.131579	0		0		0		0		0		0					4	101	101	101	2	57	3	57	3
102.1	0	52	90.2564	1	0	0	0	0	0	0	0	0	0	0	4	0	.133333	0		0		0		0		0		0					4	102	102	102	2	50	3	50	3
102.2	1	49	90.2564	3	0	0	0	0	0	0	0	0	0	0	4	0	.366667	0		0		0		0		0		0					4	102	102	102	2	48	3	48	3
102.3	1	17	90.2564	2	0	0	0	0	0	0	0	0	0	0	4	0	.1	0		0		0		0		0		0					2	102	102	102	2	15	1	15	1
102.4	0	12	90.2564	2	0	0	0	0	0	0	0	0	0	0	4	0	.222222	0		0		0		0		0		0					1	102	102	102	2	10	0	11	0
103.1	1	45	270.769	1	0	0	0	0	0	0	0	0	0	0	1	8	.361111	0		0		0		0		0		0					4	103	103	103	2	43	2	43	2
104.1	1	13	0	2	0	0	0	0	0	0	0	0	0	0	2	0	.133333	0		0		0		0		0		0					1	104	104	104	2	11	0	12	0
104.2	1	8	0	1	0	0	0	0	0	0	0	0	0	0	2	0	.1	0		0		0		0		0		0					1	104	104	104	2	6	0	7	0
105.1	1	40	292.308	3	0	0	0	0	0	0	0	0	0	0	1	8	.085714	0		0		0		0		0		0					3	105	105	105	2	38	2	38	2
106.1	0	27	80.2308	3	0	0	0	0	0	0	0	0	0	0	3	0	.171429	0		0		0		0		0		0					2	106	106	106	2	25	1	25	1
106.2	1	47	80.2308	1	0	0	0	1	0	0	0	0	0	0	3	0	.210526	0		0		0		0		0		0					4	106	106	106	2	45	3	46	3
106.3	0	9	80.2308	1	0	0	0	0	0	0	0	0	0	0	3	0	.078947	0		0		0		0		0		0					1	106	106	106	2	7	0	8	0
107.1	1	70	270.769	1	0	0	0	0	0	0	0	0	0	0	1	8	.5	0		0		0		0		0		0					5	107	107	107	2	68	4	69	4
108.1	0	44	184.615	3	0	0	0	0	0	0	0	0	0	0	2	0	.105263	0		0		0		0		0		0					3	108	108	108	2	42	2	42	2
108.2	0	17	184.615	3	0	0	0	0	0	0	0	0	0	0	2	0	.147059	0		0		0		0		0		0					2	108	108	108	1	15	1	15	1
109.1	1	50	0	2	0	0	0	0	0	0	0	0	0	0	2	0	.157895	0		0		0		0		0		0					4	109	109	109	2	48	3	49	3
109.2	0	19	0	2	0	0	0	1	0	0	0	0	0	0	2	0	.107143	0		0		0		0		0		0					2	109	109	109	2	17	1	17	1
110.1	0	38	18.4615	2	0	0	0	0	0	0	0	0	0	0	2	0	.107143	0		0		0		0		0		0					3	386	386	110	2	37	2	37	2
110.2	0	19	18.4615	2	0	0	0	0	0	0	0	0	0	0	2	0	.147059	0		0		0		0		0		0					2	386	386	110	2	17	1	18	1
111.1	0	34	20	1	0	0	0	0	0	0	0	0	0	0	1	8	.178571	0		0		0		0		0		0					3	111	111	111	1	32	2	33	2
112.1	1	24	1.53846	2	0	0	0	0	0	0	0	0	0	3	1	8	2.96429	1		0		0		0		0		0					2	112	112	112	2	22	1	22	1
113.1	0	42	67.6923	2	1	0	1	1	1	1	1	1	1	3	3	1	3.58824	1		0		0		0		0		0					3	113	113	113	2	40	2	41	2
113.2	0	14	67.6923	2	0	0	0	0	0	0	0	0	0	0	3	1	.088235	0		0		0		0		0		0					1	113	113	113	2	12	0	12	0
113.3	1	12	67.6923	2	0	0	0	0	0	0	0	0	0	3	3	1	2.61765	1		0		0		0		0		0					1	113	113	113	2	10	0	11	0
114.1	1	63	0	1	0	0	0	0	0	0	0	0	0	0	1	8	.305556	0		0		0		0		0		0					5	114	114	114	2	61	4	62	4
115.1	1	40	38.4615	1	0	0	0	1	1	1	0	1	0	0	2	0	.1	0		0		0		0		0		0					3	115	115	115	2	38	2	39	2
115.2	0	27	38.4615	1	1	1	0	1	1	1	1	1	1	0	2	0	.066667	0		0		0		0		0		0					2	115	115	115	2	25	1	26	1
116.1	0	51	109.538	0	1	0	0	0	0	0	0	0	0	0	2	0	.333333	0		0		0		0		0		0					4	116	116	116	1	49	3	49	3
116.2	0	14	109.538	2	0	0	0	0	0	0	0	0	0	0	2	0	.076923	0		0		0		0		0		0					1	116	116	116	2	12	0	13	0
117.1	0	29	8.79121	2	0	0	0	1	1	1	0	0	0	0	3	0	.066667	0		0		0		0		0		0					2	117	117	117	2	27	1	27	1
117.2	0	11	8.79121	1	0	0	0	0	0	0	0	0	0	0	3	0	.133333	0		0		0		0		0		0					1	117	117	117	2	9	0	9	0
117.3	1	13	8.79121	1	0	0	0	0	0	0	0	0	0	0	3	0	.033333	0		0		0		0		0		0					1	117	117	117	2	11	0	12	0
118.1	0	19	102.564	2	0	0	0	1	1	1	1	1	1	0	2	0	.533333	0		0		0		0		0		0					2	118	118	118	1	17	1	18	1
118.2	1	27	102.564	2	1	0	0	1	0	0	1	1	1	0	2	0	.105263	0		0		0		0		0		0					2	118	118	118	2	25	1	26	1
119.1	0	46	288.308	2	1	0	0	0	0	0	0	0	0	0	1	8	.125	0		0		0		0		0		0					4	119	119	119	2	44	2	45	3
120.1	0	29	13.1282	2	1	1	1	1	1	1	1	1	0	0	1	8	.25641	0		0		0		0		0		0					2	387	387	120	2	27	1	27	1
121.1	0	38	6	1	0	0	0	1	0	1	1	0	0	0	2	0	.051282	0		0		0		0		0		0					3	121	121	121	2	36	2	37	2
121.2	1	16	6	2	0	0	0	0	0	0	0	0	0	0	2	0	.051282	0		0		0		0		0		0					2	121	121	121	2	14	0	15	1
122.1	0	30	49.3077	2	0	0	0	0	0	0	0	0	0	0	3	0	.121951	0		0		0		0		0		0					3	122	122	122	2	28	1	28	1
122.2	0	10	49.3077	1	0	0	0	1	0	0	0	0	0	0	3	0	.02439	0		0		0		0		0		0					1	122	122	122	2	8	0	9	0
122.3	0	13	49.3077	2	0	0	0	0	0	0	0	0	0	0	3	0	.146341	0		0		0		0		0		0					1	122	122	122	2	11	0	12	0
123.1	0	32	105.769	3	0	0	0	0	0	0	0	0	0	0	3	0	.179487	0		0		0		0		0		0					3	123	123	123	2	30	2	30	2
123.2	0	13	105.769	1	0	0	0	0	0	0	0	0	0	0	3	0	.088235	0		0		0		0		0		0					1	123	123	123	2	11	0	11	0
123.3	0	54	105.769	1	0	1	0	0	1	1	1	1	0	0	3	0	.205882	0		0		0		0		0		0					4	123	123	123	2	52	3	52	3
124.1	0	52	150	2	0	1	0	0	0	0	1	0	0	0	1	8	.333333	0		0		0		0		0		0					4	124	124	124	2	50	3	50	3
125.1	0	15	147.692	2	0	0	0	0	0	0	0	0	0	0	4	0	.2	0		0		0		0		0		0					2	125	125	125	2	13	0	14	0
125.2	1	20	147.692	3	0	0	0	0	0	0	0	0	0	0	4	0	.166667	0		0		0		0		0		0					2	125	125	125	2	18	1	18	1
125.3	0	11	147.692	1	0	0	0	0	0	0	0	0	0	0	4	0	.066667	0		0		0		0		0		0					1	125	125	125	2	9	0	10	0
125.4	0	37	147.692	1	0	0	0	0	0	0	0	0	0	0	4	0	.133333	0		0		0		0		0		0					3	125	125	125	2	35	2	35	2
126.1	0	57	30.7692	3	0	0	0	1	0	0	0	0	0	1	1	8	3.77778	1	2.85714	1		1		0		0		0					4	126	126	126	2	55	3	55	3
127.1	0	58	270.769	2	0	0	0	0	0	0	0	0	0	0	1	8	.090909	0		0		0		0		0		0					4	127	127	127	2	56	3	57	3
128.1	0	20	38.1538	2	0	0	0	0	0	0	0	0	0	0	1	8	.111111	0		0		0		0		0		0					2	128	128	128	2	18	1	18	1
129.1	1	69	90.2564	3	0	0	0	0	0	0	0	0	0	0	1	8	.264706	0		0		0		0		0		0					5	405	388	129	2	67	4	68	4
130.1	0	48	94.6154	2	0	0	0	0	0	0	0	0	0	0	1	8	.441176	0		0		0		0		0		0					4	130	130	130	2	46	3	46	3
131.1	1	50	123.077	1	0	0	0	0	0	0	0	0	0	0	1	8	.038462	0		0		0		0		0		0					4	131	131	131	2	48	3	49	3
132.1	0	23	254.359	3	0	0	0	0	0	0	0	0	0	0	1	8	.105263	0		0		0		0		0		0					2	132	132	132	2	21	1	22	1
133.1	0	24	0	1	0	0	0	1	1	1	1	1	0	0	1	8	.078947	0		0		0		0		0		0					2	133	133	133	2	22	1	23	1
134.1	1	31	0	3	0	0	0	0	0	0	0	0	0	0	1	8	.444444	0		0		0		0		0		0					3	134	134	134	2	29	1	30	2
135.1	0	68	45.1282	3	0	0	0	0	0	0	0	0	0	0	1	8	.194444	0		0		0		0		0		0					5	135	135	135	2	66	4	66	4
136.1	0	58	135.385	3	1	0	0	0	0	1	1	1	0	0	2	0	.25	0		0		0		0		0		0					4	136	136	136	2	56	3	56	3
136.2	0	29	135.385	3	0	0	0	0	1	1	1	1	0	0	2	0	.09375	0		0		0		0		0		0					2	136	136	136	2	27	1	27	1
137.1	0	18	61.5385	2	0	0	0	1	0	0	0	0	0	0	3	0	.222222	0		0		0		0		0		0					2	137	137	137	1	16	1	16	1
137.2	0	22	61.5385	2	0	0	0	0	1	1	0	0	0	0	3	0	.222222	0		0		0		0		0		0					2	137	137	137	2	20	1	21	1
137.3	1	20	61.5385	2	0	0	0	0	0	0	0	0	0	0	3	0	.222222	0		0		0		0		0		0					2	137	137	137	1	18	1	19	1
138.1	0	38	67.0154	3	0	0	0	0	0	0	0	0	0	0	3	0	.710526	0		0		0		0		0		0					3	138	138	138	2	36	2	37	2
138.2	1	10	67.0154	1	0	0	0	0	0	0	0	0	0	0	3	0	.153846	0		0		0		0		0		0					1	138	138	138	2	8	0	8	0
138.3	1	18	67.0154	3	0	0	0	0	0	0	0	0	0	0	3	0	.131579	0		0		0		0		0		0					2	138	138	138	2	16	1	16	1
139.1	0	47	90.2564	3	1	0	0	0	0	0	0	0	0	1	1	8	3.39474	1	3.32653	1	1.4359	1	0.03125	0		0		0					4	139	139	139	2	45	3	46	3
140.1	1	19	30.9231	2	0	0	0	0	0		0	0	0	0	1	8	.151515	0		0		0		0		0		0					2	140	140	140	2	17	1	18	1
141.1	0	73	135.385	0	0	0	0	0	0	0	0	0	0	0	1	8	.235294	0		0		0		0		0		0					5	389	389	141	2	71	4	72	4
142.1	0	13	0	2	0	1	0	0	1	1	0	1	0	0	1	8	.111111	0		0		0		0		0		0					1	142	142	142	2	11	0	12	0
143.1	0	22	54.1538	3	0	0	0	0	0	0	0	0	0	0	3	0	.105263	0		0		0		0		0		0					2	143	143	143	2	20	1	20	1
143.2	0	21	54.1538	3	0	0	0	1	0	0	0	1	0	0	3	0	.333333	0		0		0		0		0		0					2	143	143	143	2	19	1	20	1
143.3	0	19	54.1538	3	0	0	0	0	0	0	0	0	0	0	3	0	.444444	0		0		0		0		0		0					2	143	143	143	2	17	1	17	1
144.1	0	8	68.3077	1	0	0	0	0	0	0	0	0	0	0	4	0	.205882	0		0		0		0		0		0					1	144	390	144	1	6	0	7	0
144.2	1	15	68.3077	1	0	0	0	0	0	0	0	0	0	0	4	0	.102564	0		0		0		0		0		0					2	144	390	144	2	13	0	14	0
145.1	0	29	80	3	0	0	0	0	0	0	0	0	0	0	3	0	.205882	0		0		0		0		0		0					2	145	145	145	2	26	1	27	1
145.2	1	9	80	1	0	0	0	0	0	0	0	0	0	0	3	0	.205882	0		0		0		0		0		0					1	145	145	145	2	7	0	8	0
145.3	1	29	80	2	0	0	0	0	0	0	0	0	0	0	3	0	.176471	0		0		0		0		0		0					2	145	145	145	2	26	1	27	1
146.1	0	39	303.077	3	0	1	0	1	1	1	1	1	0	0	1	8	.117647	0		0		0		0		0		0					3	146	146	146	2	37	2	38	2
147.1	1	17	90.2564	2	0	0	0	0	0	0	0	0	0	2	3	0	3.214	1	3.5102	1		0		0		0		0					2	147	147	147	2	15	1	16	1
147.2	0	40	90.2564	1	0	0	0	0	0	0	0	0	0	0	3	0	.185185	0		0		0		0		0		0					3	147	147	147	2	38	2	38	2
147.3	1	45	90.2564	3	0	0	0	0	0	0	0	0	0	0	3	0	.033333	0		0		0		0		0		0					4	147	147	147	2	43	2	44	2
148.1	0	36	102.564	3	0	0	0	0	0	0	0	0	0	0	1	8	.185185	0		0		0		0		0		0					3	148	148	148	2	34	2	34	2
149.1	1	37	105.026	1	1	0	0	0	0	0	0	0	0	0	3	0	.25	0		0		0		0		0		0					3	149	149	149	2	34	2	35	2
149.2	0	33	105.026	3	0	0	0	0	0	1	1	0	0	0	3	0	.066667	0		0		0		0		0		0					3	149	149	149	2	31	2	31	2
149.3	0	13	105.026	2	0	0	0	0	0	0	0	0	0	0	3	0	.066667	0		0		0		0		0		0					1	149	149	149	2	11	0	12	0
150.1	1	32	133.333	3	0	0	0	0	0	0	0	0	0	0	1	8	.074074	0		0		0		0		0		0					3	150	150	150	2	30	2	30	2
420.1	1	56	335.385	2	1	1	0	1	0	0	0	0	0	2	2	0	3.4	1	3.2449	1		0		0		0		0					4	420	420	420	2	54	3	55	3
420.2	0	58	335.385	1	1	0	0	0	0	0	0	0	0	0	2	0	.1	0		0		0		0		0		0					4	420	420	420	2	56	3	56	3
151.1	0	50	92.3077	1	0	0	0	0	0	0	0	0	0	0	3	0	.179487	0		0		0		0		0		0					4	151	151	151	2	48	3	48	3
151.2	1	15	92.3077	1	0	0	0	0	0	0	0	0	0	0	3	0	.085714	0		0		0		0		0		0					2	151	151	151	2	13	0	13	0
151.3	1	18	92.3077	2	0	0	0	0	0	0	0	0	0	0	3	0	.052632	0		0		0		0		0		0					2	151	151	151	2	16	1	16	1
152.1	1	53	46.1538	2	0	0	0	0	0	0	0	0	0	0	1	8	.194444	0		0		0		0		0		0					4	152	152	152	2	51	3	52	3
153.1	0	26	76.9231	3	1	0	0	0	0	0	0	0	0	2	1	8	3.94444	1		1		0		0		0		0					2	153	153	153	2	24	1	25	1
154.1	0	47	86.4615	1	0	0	0	0	0	0	0	0	0	0	3	0	.166667	0		0		0		0		0		0					4	154	154	154	1	45	3	46	3
154.2	1	54	86.4615	3	0	0	0	0	0	0	0	0	0	0	3	0	.2	0		0		0		0		0		0					4	154	154	154	2	52	3	53	3
154.3	1	17	86.4615	3	0	0	0	0	0	0	0	0	0	0	3	0	.166667	0		0		0		0		0		0					2	154	154	154	1	15	1	16	1
155.1	0	62	270.769	1	0	0	0	0	0	0	0	0	0	0	1	8	.131579	0		0		0		0		0		0					5	155	155	155	2	60	4	61	4
156.1	0	39	62.1538	2	0	0	0	0	0	1	0	0	0	0	3	0	.194444	0		0		0		0		0		0					3	156	156	156	2	37	2	37	2
156.2	1	13	62.1538	2	0	0	0	0	0	0	0	0	0	0	3	0	.25	0		0		0		0		0		0					1	156	156	156	2	11	0	11	0
156.3	0	17	62.1538	2	0	0	0	0	0	0	0	1	0	0	3	0	.25	0		0		0		0		0		0					2	156	156	156	2	15	1	16	1
157.1	0	30	226.769	3	0	0	0	1	0	0	1	1	1	0	2	0	.151515	0		0		0		0		0		0					3	157	157	157	2	28	1	29	1
157.2	1	31	226.769	3	0	0	0	1	1	0	1	1	1	0	2	0	.538462	0		0		0		0		0		0					3	157	157	157	2	29	1	30	2
158.1	0	55	109.744	2	0	0	0	0	0	0	0	0	0	0	1	8	.235294	0		0		0		0		0		0					4	158	158	158	2	53	3	53	3
159.1	0	23	0	2	0	0	0	0	0	0	0	0	0	0	1	8	.111111	0		0		0		0		0		0					2	159	159	159	2	21	1	22	1
160.1	1	24	12.3077	1	0	1	0	0	0	0	0	1	0	0	1	8	.153846	0		0		0		0		0		0					2	160	160	160	2	22	1	23	1
161.1	0	34	33.4066	2	0	0	0	0	0	0	0	0	0	0	4	0	.090909	0		0		0		0		0		0					3	161	161	161	2	32	2	32	2
161.2	1	16	8.79121	2	0	0	0	0	0	0	0	0	0	0	4	0	.060606	0		0		0		0		0		0					2	161	161	161	2	14	0	14	0
161.3	0	12	8.79121	1	0	0	0	0	0	1	0	0	0	0	4	0	.212121	0		0		0		0		0		0					1	161	161	161	2	10	0	10	0
161.4	1	14	8.79121	2	0	0	0	0	0	0	0	0	0	0	4	0	.121212	0		0		0		0		0		0					1	161	161	161	2	12	0	12	0
162.1	0	23	25.7692	2	0	1	0	0	0	0	1	1	0	0	2	0	.315789	0		0		0		0		0		0					2	162	162	162	2	20	1	21	1
162.2	0	24	25.7692	2	0	0	0	0	0	0	0	0	0	0	2	0	.235294	0		0		0		0		0		0					2	162	162	162	2	22	1	23	1
163.1	0	47	44.1026	1	0	0	0	1	0	0	0	0	0	0	3	0	.314286	0		0		0		0		0		0					4	163	163	163	2	45	3	46	3
163.2	0	17	44.1026	2	0	0	0	0	0	0	0	0	0	0	3	0	.371429	0		0		0		0		0		0					2	163	163	163	2	15	1	16	1
163.3	0	23	44.1026	3	0	0	0	1	0	0	1	0	1	0	3	0	.171429	0		0		0		0		0		0					2	163	163	163	2	21	1	22	1
164.1	1	40	0	1	0	0	0	0	0	0	0	0	0	0	1	8	.615385	0		0		0		0		0		0					3	164	164	164	2	38	2	39	2
165.1	0	60	0	0	0	0	0	0	0	0	0	0	0	0	1	8	.07142857	0		0		0		0		0		0					5	165	165	165	2	58	3	59	3
166.1	0	46	132.692	3	1	0	0	1	0	0	0	0	0	0	2	0	.148148	0		0		0		0		0		0					4	166	166	166	2	44	2	45	3
166.2	1	13	132.692	1	0	0	0	0	0	0	0	0	0	0	2	0	.296296	0		0		0		0		0		0					1	166	166	166	2	10	0	11	0
167.1	1	30	369.231	3	0	0	0	0	0	0	0	0	0	0	1	8	.060606	0		0		0		0		0		0					3	167	167	167	2	28	1	29	1
168.1	1	61	0	1	0	0	0	0	0	0	0	0	0	0	1	8	.242424	0		0		0		0		0		0					5	168	168	168	2	59	3	59	3
169.1	0	21	18.4615	2	0	0	0	1	1	1	1	0	0	0	5	0	.121212	0		0		0		0		0		0					2	169	169	169	2	19	1	20	1
169.2	0	38	33.8462	1	0	0	0	0	0	0	1	0	0	0	5	0	.153846	0		0		0		0		0		0					3	169	169	169	2	36	2	36	2
169.3	0	17	9.23077	1	0	0	0	0	0	0	0	0	0	0	5	0	.151515	0		0		0		0		0		0					2	169	169	169	2	15	1	16	1
169.4	0	9	9.23077	1	0	0	0	0	0	0	0	0	0	0	5	0	.102564	0		0		0		0		0		0					1	169	169	169	2	7	0	8	0
169.5	1	18	15.3846	2	0	0	0	0	0	0	0	0	0	0	5	0	.435897	0		0		0		0		0		0					2	169	169	169	2	16	1	17	1
170.1	0	22	166.462	2	0	0	0	0	0	0	0	0	0	0	2	0	.111111	0		0		0		0		0		0					2	170	170	170	2	20	1	21	1
170.2	1	25	166.462	1	0	0	0	1	0	0	0	0	0	1	2	0	2.905	1	2.83673	1	1.94872	1	0.0625	0		0		0					2	170	170	170	2	23	1	24	1
171.1	1	44	0	1	0	0	0	0	0	0	0	0	0	0	1	8	.34375	0		0		0		0		0		0					3	171	171	171	2	42	2	42	2
172.1	0	27	46.1538	1	0	0	0	0	0	0	0	0	0	0	2	0	.111111	0		0		0		0		0		0					2	172	172	172	1	25	1	26	1
172.2	0	12	46.1538	1	0	0	0	1	0	0	0	0	0	1	2	0	2.83333	1	2.73469	1	2.48718	1	0.09375	0		0		0					1	172	172	172	1	10	0	10	0
173.1	0	44	15.3846	2	0	0	0	1	0	0	0	0	0	0	4	0	.512821	0		0		0		0		0		0					3	173	173	173	2	42	2	43	2
173.2	1	22	15.3846	3	1	1	0	1	0	0	0	0	0	0	4	0	.090909	0		0		0		0		0		0					2	173	173	173	2	20	1	21	1
173.3	1	20	15.3846	3	0	0	0	0	0	0	0	0	0	0	4	0	.727273	0		0		0		0		0		0					2	173	173	173	2	18	1	18	1
173.4	0	18	15.3846	3	0	0	0	0	0	0	0	0	0	0	4	0	.264706	0		0		0		0		0		0					2	173	173	173	2	16	1	17	1
174.1	1	65	270.769	1	0	0	0	0	0	0	0	0	0	0	1	8	.076923	0		0		0		0		0		0					5	174	174	174	2	63	4	64	4
175.1	1	78	133.333	2	0	0	0	0	0	0	1	1	0	0	1	8	.14285714	0		0		0		0		0		0					5	175	175	175	2	76	4	76	4
176.1	0	62	67.6923	2	0	0	0	0	0	0	0	0	0	0	1	8	.07142857	0		0		0		0		0		0					5	176	176	176	2	60	4	60	4
177.1	0	29	68.3077	1	0	0	0	0	0	0	0	0	0	0	4	0	.153846	0		0		0		0		0		0					2	144	390	177	2	27	1	28	1
177.2	1	13	68.3077	1	0	0	0	0	0	0	0	0	0	0	4	0	.25641	0		0		0		0		0		0					1	144	390	177	2	11	0	12	0
178.1	0	38	67.6923	2	0	0	0	1	1	1	1	1	0	0	3	0	.131579	0		0		0		0		0		0					3	178	178	178	2	36	2	36	2
178.2	1	40	67.6923	1	1	0	0	1	0	0	1	1	1	0	3	0	.657895	0		0		0		0		0		0					3	178	178	178	2	38	2	38	2
178.3	1	13	67.6923	2	0	0	0	1	0	0	0	0	0	0	3	0	.342105	0		0		0		0		0		0					1	178	178	178	2	11	0	11	0
179.1	0	39	76.9231	1	0	0	0	0	0	0	0	0	0	0	3	0	.111111	0		0		0		0		0		0					3	179	179	179	2	37	2	37	2
179.2	1	12	76.9231	1	0	0	0	0	0	0	0	0	0	0	3	0	.083333	0		0		0		0		0		0					1	179	179	179	2	10	0	11	0
179.3	1	10	76.9231	1	0	0	0	0	0	0	0	0	0	0	3	0	.388889	0		0		0		0		0		0					1	179	179	179	2	8	0	8	0
180.1	0	49	181.231	1	0	0	0	0	0	0	0	0	0	0	1	8	.214286	0		0		0		0		0		0					4	406	180	180	2	47	3	47	3
181.1	1	23	51.2821	3	0	0	0	0	0	0	0	1	0	0	3	0	.09523809	0		0		0		0		0		0					2	181	181	181	2	21	1	22	1
181.2	0	48	51.2821	3	0	0	0	0	0	0	0	0	0	0	3	0	.04761905	0		0		0		0		0		0					4	181	181	181	2	46	3	46	3
181.3	1	25	51.2821	2	0	0	0	0	0	0	0	0	0	0	3	0	.14285714	0		0		0		0		0		0					2	181	181	181	2	23	1	24	1
182.1	0	40	19.7692	1	0	0	0	0	0	0	0	0	0	0	2	0	.181818	0		0		0		0		0		0					3	182	182	182	2	38	2	38	2
182.2	1	16	19.7692	2	0	0	0	1	0	0	1	1	0	0	2	0	.090909	0		0		0		0		0		0					2	182	182	182	1	14	0	14	0
183.1	0	21	82.6374	3	0	0	0	0	0	0	0	0	0	0	1	8	.16666667	0		0		0		0		0		0					2	391	391	183	1	19	1	19	1
184.1	0	50	76.9231	2	0	0	0	1	0		0	1	0	0	1	8	.153846	0		0		0		0		0		0					4	184	184	184	2	49	3	49	3
185.1	0	52	90.2564	2	0	0	0	0	0	0	0	0	0	0	1	8	.121212	0		0		0		0		0		0					4	185	185	185	2	50	3	51	3
186.1	0	29	84.5128	3	0	0	0	1	1	0	0	0	0	0	2	0	.148148	0		0		0		0		0		0					2	186	186	186	2	27	1	28	1
186.2	1	36	84.5128	2	0	0	0	0	0	0	0	1	0	0	2	0	.111111	0		0		0		0		0		0					3	186	186	186	2	34	2	34	2
187.1	0	45	144.615	1	0	0	0	1	0	0	1	1	1	0	1	8	.153846	0		0		0		0		0		0					4	187	187	187	2	43	2	43	2
188.1	0	33	153.846	3	0	0	0	0	0	0	0	0	0	0	1	8	.171429	0		0		0		0		0		0					3	188	188	188	2	32	2	32	2
189.1	0	14	67.6923	2	0	0	0	0	0	0	0	0	0	0	2	0	.42857143	0		0		0		0		0		0					1	189	189	189	2	12	0	12	0
190.1	0	51	135.385	1	0	0	0	0	0	0	0	0	0	0	2	0	.074074	0		0		0		0		0		0					4	190	190	190	2	49	3	50	3
190.2	1	55	135.385	1	0	0	0	0	0	0	0	0	0	0	2	0	.148148	0		0		0		0		0		0					4	190	190	190	2	53	3	54	3
191.1	0	17	0	3	0	0	0	0	0	0	0	0	0	0	1	8	.264706	0		0		0		0		0		0					2	407	191	191	2	15	1	16	1
192.1	0	73	67.6923	0	0	0	0	0	0	0	0	1	0	0	2	0	.636364	0		0		0		0		0		0					5	192	192	192		71	4	72	4
193.1	0	25	184.615	3	0	0	0	0	0	0	0	0	0	0	2	0	.153846	0		0		0		0		0		0					2	193	193	193	2	23	1	23	1
194.1	0	41	60.5128	3	0	0	0	1	0	0	0	1	0	0	2	0	.09523809	0		0		0		0		0		0					3	194	194	194	2	38	2	40	2
194.2	1	13	60.5128	1	0	0	0	1	0	0	0	0	0	0	2	0	.09523809	0		0		0		0		0		0					1	194	194	194	1	11	0	12	0
195.1	0	30	67.6923	3	0	0	0	1	0	0	0	0	0	0	1	8	.090909	0		0		0		0		0		0					3	408	392	195	2	28	1	28	1
196.1	0	66	180.513	0	0	0	0	0	0	0	1	1	0	0	2	0	.121212	0		0		0		0		0		0					5	196	196	196	2	64	4	64	4
196.2	0	31	180.513	3	0	0	0	0	0	0	0	0	0	1	2	0	2.88235	1	3.30612	1	2.66667	1	0.0625	0		0		0					3	196	196	196	2	29	1	29	1
197.1	0	26	90.2564	3	0	1	0	0	0	0	0	0	0	0	1	8	.166667	0		0		0		0		0		0					2	197	197	197	2	24	1	25	1
198.1	1	49	369.231	2	0	0	0	0	0	0	0	0	0	0	1	8	.09523809	0		0		0		0		0		0					4	198	198	198	2	48	3	48	3
199.1	0	41	33.8462	2	0	0	0	0	0	0	0	0	0	0	4	0	.194444	0		0		0		0		0		0					3	199	199	199	2	39	2	40	2
199.2	0	23	33.8462	3	0	0	0	0	0	0	0	0	0	0	4	0	.382353	0		0		0		0		0		0					2	199	199	199	2	21	1	22	1
199.3	0	14	33.8462	2	0	0	0	0	0	0	0	0	0	0	4	0	.060606	0		0		0		0		0		0					1	199	199	199	2	12	0	13	0
199.4	0	19	33.8462	3	0	0	0	0	0	0	0	0	0	0	4	0	.128205	0		0		0		0		0		0					2	199	199	199	2	17	1	18	1
200.1	0	45	168.615	3	0	1	0	0	0	0	0	0	0	0	5	1	.21428571	0		0		0		0		0		0					4	200	200	200	2	43	2	43	2
200.2	0	25	168.615	3	0	0	0	1	0	0	0	0	0	0	5	1	.128205	0		0		0		0		0		0					2	200	200	200	2	23	1	23	1
200.3	0	26	168.615	3	0	0	0	0	0	0	0	0	0	3	5	1	4.22222	1		0		0		0		0		0					2	200	200	200	2	24	1	25	1
200.4	0	15	168.615	2	0	0	0	0	0	0	0	0	0	0	5	1	.14285714	0		0		0		0		0		0					2	200	200	200	2	13	0	14	0
200.5	1	22	168.615	3	1	0	0	1	0	0	0	0	0	3	5	1	4.11765	1		0		0		0		0		0					2	200	200	200	2	20	1	21	1
201.1	0	38	86.1538	2	0	0	0	0	0	0	0	0	0	0	3	0	.051282	0		0		0		0		0		0					3	201	201	201	2	39	2	39	2
201.2	1	45	86.1538	3	0	0	0	0	0	0	0	0	0	0	3	0	.076923	0		0		0		0		0		0					4	201	201	201	2	43	2	43	2
201.3	0	14	86.1538	2	0	0	0	0	0	0	0	0	0	0	3	0	.060606	0		0		0		0		0		0					1	201	201	201	2	12	0	12	0
202.1	1	60	67.6923	1	0	0	0	1	0	0	0	0	0	0	3	0	.64285714	0		0		0		0		0		0					5	202	202	202	2	58	3	59	3
202.2	0	57	67.6923	0	0	0	0	0	0	0	0	0	0	0	3	0	.787879	0		0		0		0		0		0					4	202	202	202	2	55	3	56	3
202.3	0	13	67.6923	2	0	0	0	0	0	0	0	0	0	0	3	0	.030303	0		0		0		0		0		0					1	202	202	202	2	11	0	11	0
203.1	0	13	46.1538	2	0	0	0	0	0	0	0	0	0	0	2	0	.055556	0		0		0		0		0		0					1	203	203	203	2	11	0	11	0
203.2	1	15	46.1538	2	0	0	0	0	0	0	0	0	0	0	2	0	.055556	0		0		0		0		0		0					2	203	203	203	2	13	0	14	0
204.1	1	65	270.769	1	0	0	0	0	0	0	0	0	0	0	1	8	.102564	0		0		0		0		0		0					5	204	204	204	2	62	4	63	4
205.1	1	32	276.923	3	0	0	0	0	0	0	0	0	0	0	1	8	.107143	0		0		0		0		0		0					3	205	205	205	2	30	2	30	2
206.1	0	38	12.6154	2	0	0	0	0	0	0	0	1	0	0	4	0	.25641	0		0		0		0		0		0					3	206	206	206	2	36	2	37	2
206.2	1	18	12.6154	3	0	0	0	1	0	0	0	0	0	0	4	0	.060606	0		0		0		0		0		0					2	206	206	206	2	16	1	17	1
206.3	1	17	12.6154	2	0	0	0	0	0	0	0	0	0	0	4	0	.151515	0		0		0		0		0		0					2	206	206	206	2	15	1	16	1
206.4	1	31	12.6154	1	0	0	0	0	0	0	0	0	0	0	4	0	.393939	0		0		0		0		0		0					3	206	206	206	2	29	1	30	2
207.1	1	63	90.2564	1	0	0	0	0	0	0	0	0	0	0	3	0	.57142857	0		0		0		0		0		0					5	207	207	207	1	61	4	62	4
207.2	0	45	90.2564	1	0	0	0	0	0	0	0	0	0	2	3	0	3.60714	1	2.89796	1		0		0		0		0					4	207	207	207	2	43	2	43	2
207.3	1	10	90.2564	1	0	0	0	0	0	0	0	0	0	0	3	0	.464286	0		0		0		0		0		0					1	207	207	207	2	8	0	8	0
208.1	0	31	83.2308	3	1	0	0	0	0	0	0	0	0	0	1	8	.333333	0		0		0		0		0		0					3	208	208	208	2	29	1	30	2
209.1	0	11	50.7692	1	0	0	0	0	0	0	0	0	0	0	2	0	.02439	0		0		0		0		0		0					1	209	209	209	2	9	0	10	0
209.2	0	13	50.7692	2	0	0	0	0	0	1	0	0	0	0	2	0	.073171	0		0		0		0		0		0					1	209	209	209	2	11	0	12	0
210.1	1	44	21.2308	1	0	0	0	0	0	0	1	0	0	0	1	8	.222222	0		0		0		0		0		0					3	210	210	210	2	42	2	43	2
211.1	0	24	16.2238	2	0	0	0	0	0	0	0	0	0	0	8	1	.133333	0		0		0		0		0		0					2	211	211	211	2	22	1	22	1
211.2	1	13	16.2238	1	0	0	0	0	0	0	0	0	0	0	8	1	.1	0		0		0		0		0		0					1	211	211	211	2	11	0	12	0
211.3	1	21	16.2238	1	0	0	0	0	0	0	0	0	0	0	8	1	.388889	0		0		0		0		0		0					2	211	211	211		19	1	20	1
211.4	1	16	16.2238	1	0	0	0	0	0	0	0	1	0	0	8	1	.233333	0		0		0		0		0		0					2	211	211	211	2	14	0	15	1
211.5	1	8	16.2238	1	0	0	0	1	0	0	0	0	0	1	8	1	2.96667	1	4.26923	1		1	0.09375	0		0		0					1	211	211	211	2	7	0	7	0
211.6	0	10	16.2238	1	0	0	0	0	0	0	0	0	0	1	8	1	3.53333	1	3.12245	1	2.82051	1	0.0625	0		0		0					1	211	211	211	2	8	0	9	0
211.7	1	22	16.2238	2	0	0	0	0	0	0	0	0	0	0	8	1	.1	0		0		0		0		0		0					2	211	211	211	2	20	1	21	1
211.8	0	17	16.2238	2	1	1	0	1	1	1	0	1	0	0	8	1	.1	0		0		0		0		0		0					2	211	211	211	2	15	1	16	1
212.1	0	22	0	3	0	0	0	0	0	0	0	0	0	0	1	8	.1875	0		0		0		0		0		0					2	393	393	212	2	20	1	20	1
213.1	1	54	270.769	1	0	0	0	0	0	0	0	0	0	0	1	8	.392857	0		0		0		0		0		0					4	213	213	213	2	52	3	52	3
214.1	0	11	135.385	1	0	0	0	0	0	0	0	0	0	0	1	8	.085714	0		0		0		0		0		0					1	214	214	214	2	9	0	9	0
215.1	0	48	79.1209	1	0	0	0	0	0	0	0	0	0	0	6	0	.033333	0		0		0		0		0		0					4	215	215	215	2	46	3	47	3
215.2	1	24	79.1209	2	0	0	0	0	1	0	0	0	0	0	6	0	.233333	0		0		0		0		0		0					2	215	215	215	2	22	1	23	1
215.3	0	21	79.1209	3	0	1	0	1	1	1	1	1	1	0	6	0	.007317	0		0		0		0		0		0					2	215	215	215	2	19	1	20	1
215.4	0	16	79.1209	3	0	0	0	0	0	0	0	0	0	0	6	0	.021951	0		0		0		0		0		0					2	215	215	215	2	14	0	15	1
215.5	0	15	79.1209	2	0	0	0	0	0	0	0	0	0	0	6	0	.146341	0		0		0		0		0		0					2	215	215	215	2	13	0	14	0
215.6	0	12	79.1209	1	0	0	0	0	0	0	0	0	0	0	6	0	.033333	0		0		0		0		0		0					1	215	215	215	2	10	0	10	0
216.1	0	28	88.6923	3	0	1	0	1	1	1	0	0	0	0	1	8	.085714	0		0		0		0		0		0					2	216	216	216	2	26	1	26	1
217.1	0	47	90.7692	1	0	0	0	0	0	0	0	0	0	0	2	0	.321429	0		0		0		0		0		0					4	217	217	217	2	45	3	45	3
218.1	0	16	61.5385	2	0	0	0	1	0	0	0	0	0	0	2	0	.085714	0		0		0		0		0		0					2	218	218	218	2	14	0	15	1
218.2	1	19	61.5385	2	0	0	0	0	0	0	0	0	0	1	2	0	2.37143	1	3	1		1		0		0		0					2	218	218	218	2	17	1	18	1
219.1	1	45	156.769	1	0	0	0	0	0	0	0	0	0	1	2	0	3.83333	1	3.06122	1	2.4359	1	0.28125	0		0		0					4	409	219	219	2	44	2	44	2
220.1	0	31	25	2	0	0	0	0	1	1	1	0	0	0	5	0	.04878	0		0		0		0		0		0					3	394	394	220	2	29	1	29	1
220.2	1	14	25	2	0	0	0	0	0	0	0	0	0	0	5	0	.02439	0		0		0		0		0		0					1	394	394	220	2	12	0	12	0
220.3	1	13	25	1	0	0	0	1	0	0	0	0	0	1	5	0	3.17073	1	2.93878	1	2.10256	1		0		0		0					1	394	394	220	2	11	0	11	0
220.4	1	11	25	1	0	0	0	1	1	1	0	0	0	0	5	0	.073171	0		0		0		0		0		0					1	394	394	220	2	9	0	10	0
220.5	0	9	25	1	0	0	0	1	1	1	0	1	0	0	5	0	.04878	0		0		0		0		0		0					1	394	394	220	2	7	0	8	0
221.1	1	44	102.564	2	0	0	0	0	0	0	0	0	0	0	1	8	.107143	0		0		0		0		0		0					3	221	221	221	2	42	2	43	2
222.1	0	56	71.7949	1	0	0	0	0	0	0	0	0	0	0	1	8	.142857	0		0		0		0		0		0					4	222	222	222	2	54	3	54	3
223.1	0	31	68.9846	3	0	0	0	1	0	0	1	1	0	0	2	0	.5	0		0		0		0		0		0					3	223	223	223	2	29	1	30	2
223.2	0	8	68.9846	1	0	0	0	1	0	0	0	0	0	0	2	0	.142857	0		0		0		0		0		0					1	223	223	223	2	7	0	7	0
224.1	0	60		7	1	0	0	0	0	0	0	0					1.5	1	1.42308	1		1		1	1.88	1	1.33	1	1.3	1	1.2	1		224	224	224
224.2	0	29	135.385	3	0	0	0	1	0	0	0	1	0	0	1	8	.083333	0		0		0		0		0		0					2	395	395	224	2	27	1	28	1
225.1	1	46	54.1538	1	0	0	0	0	0	0	0	0	0	0	5	0	.04878	0		0		0		0		0		0					4	225	225	225	2	44	2	45	3
225.2	0	38	54.1538	2	0	1	0	0	1	1	1	1	0	0	5	0	.121951	0		0		0		0		0		0					3	225	225	225	2	36	2	37	2
225.3	1	20	54.1538	2	1	0	0	0	0	0	0	0	0	0	5	0	.035714	0		0		0		0		0		0					2	225	225	225	2	18	1	18	1
225.4	1	18	54.1538	2	0	0	0	0	0	0	0	0	0	0	5	0	.107143	0		0		0		0		0		0					2	225	225	225	2	16	1	16	1
225.5	0	13	54.1538	1	1	0	0	1	0	0	0	0	0	1	5	0	3.53571	1	2.87755	1		1	0.0625	0		0		0					1	225	225	225	2	11	0	12	0
226.1	1	21	45.1282	2	0	0	0	0	0	0	0	0	0	2	3	0	2.94444	1	3.53061	1		0		0		0		0					2	396	396	226	2	19	1	19	1
226.2	1	23	45.1282	3	0	0	0	0	0	0	0	0	0	0	3	0	.111111	0		0		0		0		0		0					2	396	396	226	2	21	1	22	1
226.3	0	16	45.1282	2	0	0	0	0	0	0	0	0	0	0	3	0	.111111	0		0		0		0		0		0					2	396	396	226	2	14	0	14	0
227.1	0	42	78.7692	2	0	0	0	0	0	0	0	0	0	0	1	8	.259259	0		0		0		0		0		0					3	227	227	227	2	40	2	41	2
228.1	0	41	156.769	1	0	0	0	0	0	0	0	0	0	0	2	0	.058824	0		0		0		0		0		0					3	409	228	228	2	39	2	39	2
229.1	0	43	41.5385	0	0	0	1	1	0	0	1	0	1	1	2	1	3.91176	1	3.22449	1		1		0		0		0					3	229	229	229	2	41	2	41	2
229.2	1	46	41.5385	1	1	0	0	0	0	0	0	0	0	1	2	1	3.13889	1	3.22449	1		1		0		0		0					4	229	229	229	2	44	2	45	3
230.1	1	36	69.2308	2	0	0	0	0	0	0	0	0	0	1	1	8	2.97561	1		1	1.69231	1	0.21875	0		0		0					3	230	230	230	2	35	2	35	2
231.1	0	34	0	2	0	0	0	0	0	0	0	0	0	1	2	1	2.91176	1	2.80769	1	1.53846	1		0		0		0					3	231	231	231	2	32	2	32	2
231.2	1	8	0	1	0	0	0	0	0	0	0	0	0	1	2	1	3.82353	1	2.79592	1	2.12821	1	0.0625	0		0		0					1	231	231	231	2	6	0	7	0
232.1	0	24	71.2	2	0	0	0	0	0	0	0	0	0	2	1	8	3.78571	1		1		0		0		0		0					2	232	232	232	2	22	1	22	1
233.1	1	10	78.7692	2	0	0	0	0	0	0	0	0	0	1	2	0	3.12195	1	4.30769	1	1.69231	1		0		0		0					1	233	397	233	2	8	0	9	0
233.2	1	11	78.7692	1	1	1	0	0	0	0	0	0	0	0	2	0	.097561	0		0		0		0		0		0					1	233	397	233	2	10	0	11	0
234.1	0	47	108.308	1	0	1	0	1	1	1	0	0	0	0	1	8	.097561	0		0		0		0		0		0					4	234	234	234	2	45	3	45	3
235.1	0	34	19.4872	1	0	0	0	0	0	0	0	0	0	1	2	1	3	1	3.20408	1		1	0.09375	0		0		0					3	235	235	235	2	32	2	32	2
235.2	1	12	15.3846	1	0	0	0	0	0	0	0	0	0	1	2	1	3.21212	1	3.10204	1		1	0.09375	0		0		0					1	235	235	235	2	10	0	11	0
236.1	0	64	135.385	1	0	0	0	1	0	0	0	0	0	1	1	8	3.65714	1		1	2.53846	1	0.46875	0		0		0					5	236	236	236	2	63	4	63	4
237.1	0	17	55.3846	2	0	0	0	0	0	0	0	0	0	0	2	0	.071429	0		0		0		0		0		0					2	237	237	237	2	15	1	15	1
237.2	1	18	55.3846	2	0	0	0	0	0	0	0	0	0	0	2	0	.5	0		0		0		0		0		0					2	237	237	237	2	16	1	17	1
238.1	0	12	0	1	0	0	0	0	0	0	0	0	0	1	3	1	4.07317	1	3.26531	1	2.79487	1	0.03125	0		0		0					1	238	238	238	2	10	0	11	0
238.2	1	9	0	1	0	0	0	0	0	0	0	0	0	0	3	1	.04878	0		0		0		0		0		0					1	238	238	238	2	7	0	7	0
238.3	1	17	0	3	0	0	0	0	0	0	0	0	0	1	3	1	3.31707	1		1		1		0		0		0					2	238	238	238	2	15	1	16	1
239.1	0	59	27.0769	2	1	0	0	0	0	0	0	0	0	1	1	8	3.82143	1	2.73469	1	2.92308	1	0.0625	0		0		0					4	239	239	239	2	57	3	57	3
240.1	0	33	24	2	0	0	0	0	0	0	0	0	0	0	4	1	.285714	0		0		0		0		0		0					3	240	240	240	2	31	2	31	2
240.2	1	17	24	2	0	0	0	1	0	0	0	0	0	1	4	1	3.43902	1	3.28571	1	2.05128	1	0.09375	0		0		0					2	240	240	240	2	15	1	16	1
240.3	1	16	24	1	0	0	0	1	1	1	0	0	0	1	4	1	3.82143	1	2.5102	1		1		0		0		0					2	240	240	240	1	14	0	14	0
240.4	1	13	24	1	0	1	0	1	1	1	0	0	0	1	4	1	3.60976	1	3.32653	1	2.66667	1	0.09375	0		0		0					1	240	240	240	2	11	0	11	0
241.1	0	31	16.4103	1	0	0	0	1	0	0	0	0	0	1	2	1	3.75	1		1		1		0		0		0					3	241	241	241	2	30	2	30	2
241.2	1	15	16.4103	2	0	0	0	0	0	0	0	0	0	1	2	1	3.45714	1	5	1		1		0		0		0					2	241	241	241	2	13	0	13	0
242.1	0	35	20.0615	2	0	0	0	1	0	0	0	0	0	1	4	1	3.42857	1	4.23077	1		1	0.0625	0		0		0					3	242	242	242	2	33	2	33	2
242.2	0	17	32.3692	3	0	0	0	0	0	0	0	0	0	1	4	1	2.82927	1	2.91837	1	2.41026	1	0.09375	0		0		0					2	242	242	242	2	15	1	16	1
242.3	1	16	20.0615	2	0	0	0	0	0	0	0	0	0	1	4	1	3.82143	1	3.04082	1	2.5641	1	0.125	0		0		0					2	242	242	242	2	14	0	15	1
242.4	1	13	20.0615	2	0	0	0	0	0	0		0	0	1	4	1	3.32143	1	2.81633	1	2.46154	1	0.15625	0		0		0					1	242	242	242	2	11	0	12	0
243.1	0	65	270.769	1	0	0	0	0	0	0	0	0	0	0	1	8	.083333	0		0		0		0		0		0					5	243	243	243	2	63	4	64	4
244.1	0	61	146.923	0	0	0	0	0	0	0	0	0	0	3	1	8	1.5	1		0		0		0		0		0					5	244	244	244	2	59	3	59	3
245.1	0	39	20.6923	3	0	0	0	0	0	0	0	0	0	0	4	0	.722222	0		0		0		0		0		0					3	245	245	245	2	37	2	38	2
245.2	1	14	20.6923	2	0	0	0	0	0	0	0	0	0	0	4	0	.611111	0		0		0		0		0		0					1	245	245	245	2	12	0	12	0
245.3	0	15	20.6923	2	0	0	0	1	0	0	0	0	0	0	4	0	.055556	0		0		0		0		0		0					2	245	245	245	1	13	0	14	0
245.4	0	17	20.6923	2	1	0	0	1	0	1	0	0	0	0	4	0	.166667	0		0		0		0		0		0					2	245	245	245	2	15	1	16	1
246.1	1	46	39.4872	1	0	0	0	0	0	0	0	0	0	0	5	0	.2	0		0		0		0		0		0					4	246	246	246	2	44	2	45	3
246.2	0	35	39.4872	1	0	0	0	0	0	0	0	0	0	0	5	0	.388889	0		0		0		0		0		0					3	246	246	246	2	33	2	33	2
246.3	1	16	39.4872	2	0	0	0	0	0	0	0	0	0	0	5	0	.25	0		0		0		0		0		0					2	246	246	246	2	14	0	14	0
246.4	0	11	39.4872	1	0	0	0	1	0	0	0	0	0	0	5	0	.083333	0		0		0		0		0		0					1	246	246	246	2	9	0	10	0
246.5	1	13	39.4872	1	0	0	0	1	0	0	0	0	0	0	5	0	.361111	0		0		0		0		0		0					1	246	246	246	2	11	0	11	0
247.1	1	44	123.077	1	0	0	0	0	0	0	0	0	0	0	1	8	.611111	0		0		0		0		0		0					3	247	247	247	2	42	2	43	2
248.1	1	16	0	2	0	0	0	0	0	0	0	0	0	0	1	8	.0625	0		0		0		0		0		0					2	248	248	248	2	14	0	14	0
249.1	0	15	121.846	2	0	0	0	0	0	0	0	0	0	0	3	0	.083333	0		0		0		0		0		0					2	249	249	249	2	13	0	14	0
249.2	1	11	121.846	1	0	0	0	1	0	0	0	0	0	0	3	0	.566667	0		0		0		0		0		0					1	249	249	249	2	9	0	10	0
249.3	0	9	121.846	1	0	0	0	1	0	0	0	0	0	0	3	0	.111111	0		0		0		0		0		0					1	249	249	249	2	7	0	7	0
250.1	0	49	141.538	2	0	0	0	1	0	1	1	0	1	1	1	8	4.14634	1	2.89796	1	2.79487	1	0.125	0		0		0					4	250	250	250	2	47	3	48	3
251.1	1	47	49.2308	2	0	0	0	0	0	0	0	0	0	1	2	1	3.61111	1	3.12245	1	2.71795	1	0.125	0		0		0					4	251	251	251	2	45	3	45	3
251.2	0	41	49.2308	1	0	1	1	1	1	0	1	0	1	1	2	1	3.58333	1	3.26531	1	2.71795	1	0.0625	0		0		0					3	251	251	251	2	39	2	40	2
252.1	0	28	53.8462	2	0	0	0	0	0	0	0	0	0	0	1	8	.138889	0		0		0		0		0		0					2	252	252	252	2	26	1	27	1
253.1	0	24	12.5128	3	0	1	1	0	1	0	1	0	0	1	1	8	4.30769	1	3.18367	1		1		0		0		0					2	253	253	253	2	23	1	23	1
254.1	0	32	0	2	0	0	0	0	0	0	0	0	0	1	2	1	3.11111	1	2.67347	1	3.35897	1	0.0625	0		0		0					3	410	254	254	2	30	2	31	2
254.2	0	12	0	2	0	0	0	0	0	0	0	0	0	1	2	1	2.91667	1	2.69388	1	3	1	0.21875	0		0		0					1	398	398	254	2	10	0	10	0
255.1	1	48	95.7949	1	0	0	0	0	0	0	0	0	0	0	1	8	.0625	0		0		0		0		0		0					4	255	255	255	2	46	3	46	3
256.1	0	14	115.282	2	0	0	0	0	0	0	0	0	0	1	2	1	3.68571	1	2.87755	1	2.23077	1	0.0625	0		0		0					1	256	256	256	2	13	0	13	0
256.2	0	54	115.282	1	1	1	1	1	1	1	1	1	1	1	2	1	3.88889	1	2.87755	1	2.89744	1	0.0625	0		0		0					4	256	256	256	2	52	3	52	3
257.1	0	27	112.513	3	0	0	0	0	0	0	0	0	0	0	1	8	.0625	0		0		0		0		0		0					2	257	257	257	2	25	1	25	1
258.1	0	44	90.2564	1	0	0	0	0	0	0	0	0	0	0	2	0	.083333	0		0		0		0		0		0					3	258	258	258	2	42	2	43	2
258.2	1	19	90.2564	3	1	0	0	0	0	0	0	0	0	0	2	0	.222222	0		0		0		0		0		0					2	258	258	258	2	17	1	17	1
259.1	1	30	141.923	3	0	0	0	1	0	0	0	0	0	0	1	8	.222222	0		0		0		0		0		0					3	259	259	259	2	28	1	28	1
260.1	0	33	216.308	2	0	0	0	0	0	0	0	0	0	0	1	8	.111111	0		0		0		0		0		0					3	260	260	260	2	31	2	31	2
261.1	1	49	60.1709	1	0	0	0	0	0	0	0	0	0	0	1	8	.194444	0		0		0		0		0		0					4	261	261	261	2	47	3	48	3
262.1	1	43	615.385	3	0	0	0	0	0	0	0	0	0	0	1	8	.111111	0		0		0		0		0		0					3	262	262	262	1	41	2	41	2
263.1	1	34	200	3	0	0	0	0	1	1	0	0	0	0	1	8	.392857	0		0		0		0		0		0					3	263	263	263	2	32	2	32	2
264.1	0	27	0	2	0	0	0	0	0	0	0	0	0	0	1	8	.083333	0		0		0		0		0		0					2	264	264	264	2	25	1	25	1
265.1	0	65	24.6154	1	0	0	0	0	0	0	0	0	0	0	1	8	.25	0		0		0		0		0		0					5	265	265	265	2	63	4	64	4
266.1	1	33	77.3626	2	0	1	0	1	1	1	1	0	1	1	4	1	4	1	3	1	2.71795	1	0.0625	0		0		0					3	266	266	266	2	31	2	32	2
266.2	0	39	77.3626	2	0	1	0	1	0	1	1	0	1	1	4	1	3.60976	1	4.11538	1		1		0		0		0					3	266	266	266	2	37	2	37	2
266.3	1	16	77.3626	2	0	1	0	1	0	1	1	0	1	1	4	1	2.39024	1	2.89796	1		1		0		0		0					2	266	266	266	2	14	0	15	1
266.4	0	21	77.3626	3	0	0	0	1		1	0	1	0	1	4	1	3.94444	1	3.26531	1	2.64103	1	0.0625	0		0		0					2	266	266	266	2	19	1	20	1
267.1	0	90	90.2564	0	0	0	0	0	0	0	0	0	0	0	1	8	.277778	0		0		0		0		0		0					5	267	267	267	2	88	4	88	4
268.1	1	64	430.769	0	0	0	0	0	0	0	0	0	0	0	1	8	.472222	0		0		0		0		0		0					5	268	268	268	2	62	4	62	4
269.1	1	13	0	2	0	0	0	0	0	0	0	0	0	0	2	0	.107143	0		0		0		0		0		0					1	269	269	269	2	11	0	11	0
269.2	1	12	0	2	0	0	0	0	0	0	0	0	0	0	2	0	.04878	0		0		0		0		0		0					1	269	269	269	2	10	0	10	0
270.1	0	42	108.821	2	0	0	0	0	0	0	0	0	0	1	1	8	4.61538	1	2.55102	1	3.02564	1	0.125	0		0		0					3	270	270	270	2	40	2	41	2
271.1	0	41	192	3	1	1	1	1	0	1	1	1	1	1	2	0	4.09756	1	3.79592	1	2.23077	1	0.09375	0		0		0					3	271	271	271	2	39	2	39	2
271.2	1	9	192	1	0	0	0	0	0	0	0	0	0	0	2	0	.142857	0		0		0		0		0		0					1	271	271	271	2	7	0	8	0
272.1	0	31	63.3846	2	0	0	0	0	0	0	0	0	0	0	2	0	.058824	0		0		0		0		0		0					3	272	272	272	1	29	1	29	1
272.2	0	11	63.3846	1	0	0	0	0	0	0	0	0	0	0	2	0	.088235	0		0		0		0		0		0					1	272	272	272	2	9	0	9	0
273.1	0	45	307.692	3	0	0	0	0	0	0	1	1	0	0	1	8	.058824	0		0		0		0		0		0					4	273	273	273	2	44	2	44	2
274.1	0	32	13.3846	1	0	1	0	1	1	1	1	0	1	1	1	8	4.30556	1	3.06122	1	2.84615	1	0.0625	0		0		0					3	274	274	274	2	30	2	31	2
275.1	0	72	203.077	0	0	0	0	0	0	0	0	0	0	1	1	8	3.88235	1	2.71429	1	1.46154	1	0.09375	0		0		0					5	275	275	275	2	70	4	71	4
276.1	1	46	270.769	3	0	0	0	0	0	0	0	0	0	0	1	8	.147059	0		0		0		0		0		0					4	276	276	276	2	44	2	45	3
277.1	0	52	49.2308	1	0	0	0	0	0	0	0	0	0	0	4	0	.117647	0		0		0		0		0		0					4	277	277	277	2	50	3	51	3
277.2	0	22	49.2308	3	0	0	0	1	0	0	0	0	0	0	4	0	.205882	0		0		0		0		0		0					2	277	277	277	2	20	1	21	1
277.3	1	62	49.2308	1	0	0	0	0	0	0	0	0	0	0	4	0	.138889	0		0		0		0		0		0					5	277	277	277	2	60	4	60	4
277.4	1	60	49.2308	2	0	0	0	0	0	0	0	0	0	0	4	0	.147059	0		0		0		0		0		0					5	277	277	277	2	58	3	59	3
278.1	1	65	600	1	0	0	0	0	0	0	0	0	0	0	1	8	.111111	0		0		0		0		0		0					5	278	278	278	2	63	4	64	4
279.1	0	59	8.71795	3	1	0	0	0	0	0	0	0	0	0	1	8	.142857	0		0		0		0		0		0					4	279	279	279	2	57	3	57	3
280.1	1	67	270.769	1	1	0	0	0	0	0	0	0	0	1	1	8	3.57576	1	3.30612	1	1.46154	1	0.21875	0		0		0					5	280	280	280	2	65	4	65	4
281.1	0	21	270.769	3	0	0	0	0	0	0	0	0	0	0	1	8	.114286	0		0		0		0		0		0					2	281	281	281	2	19	1	19	1
282.1	0	50	54.359	1	0	0	0	0	0	0	1	1	0	1	3	1	3.66667	1	2.34694	1		1	0.03125	0		0		0					4	282	282	282	2	48	3	49	3
282.2	0	11	54.359	1	0	0	1	0	1	1	0	0	0	1	3	1	3.33333	1	3.34694	1	2.64103	1	0.0625	0		0		0					1	282	282	282	2	9	0	9	0
282.3	0	9	54.359	1	0	0	0	1	1	1	0	0	0	0	3	1	.121212	0		0		0		0		0		0					1	282	282	282	2	7	0	7	0
283.1	0	36	170.667	2	0	0	0	0	0	0	0	0	0	2	1	8	3.36111	1	3.20408	1		0		0		0		0					3	283	283	283	2	34	2	34	2
284.1	0	64	90.2564	2	0	0	0	0	0	0	0	0	0	0	1	8	.142857	0		0		0		0		0		0					5	284	284	284	2	62	4	63	4
285.1	1	48	90.2564	0	0	0	0	0	0	0	0	0	0	1	1	8	3.7037	1	2.97959	1		1		0		0		0					4	285	285	285	1	46	3	47	3
286.1	0	62	8.71795	2	0	0	0	1	0	0	0	0	0	0	1	8	.194444	0		0		0		0		0		0					5	286	286	286	2	60	4	61	4
287.1	1	49	58.9231	1	0	0	0	0	0	0	0	0	0	0	3	0	.142857	0		0		0		0		0		0					4	287	287	287	2	47	3	49	3
287.2	0	42	58.9231	1	0	0	0	0	0	0	1	0	0	0	3	0	.071429	0		0		0		0		0		0					3	287	287	287	2	41	2	41	2
287.3	1	11	58.9231	1	0	0	0	0	0	0	0	0	0	0	3	0	.107143	0		0		0		0		0		0					1	287	287	287	2	9	0	9	0
288.1	0	35	40.8791	3	0	1	0	1	1	0	0	0	0	0	3	0	.148148	0		0		0		0		0		0					3	288	288	288	1	33	2	34	2
288.2	0	19	40.8791	3	0	0	0	1	0	0	0	0	0	1	3	0	3.7037	1	3.10204	1	2.66667	1	0.09375	0		0		0					2	288	288	288	1	17	1	17	1
288.3	1	11	40.8791	1	0	0	0	0	0	0	0	0	0	0	3	0	.074074	0		0		0		0		0		0					1	288	288	288	1	9	0	10	0
289.1	0	50	83.8462	3	0	0	0	0	0	0	0	1	0	0	2	0	.571429	0		0		0		0		0		0					4	289	289	289	2	48	3	48	3
289.2	0	18	83.8462	3	0	0	0	1	0	0	0	0	0	0	2	0	.214286	0		0		0		0		0		0					2	289	289	289	2	16	1	17	1
290.1	0	49	94.2564	1	0	1	0	0	0	0	0	0	0	0	3	0	.542857	0		0		0		0		0		0					4	290	290	290	2	47	3	48	3
290.2	1	64	94.2564	1	0	0	0	1	0	0	0	0	0	0	3	0	.111111	0		0		0		0		0		0					5	290	290	290	2	63	4	63	4
290.3	1	12	94.2564	2	0	0	0	1	0	0	0	0	0	0	3	0	.073171	0		0		0		0		0		0					1	290	290	290	2	10	0	10	0
291.1	1	32	18.4615	2	0	0	0	0	0	0	0	0	0	0	1	8	.121212	0		0		0		0		0		0					3	291	291	291	2	30	2	30	2
375.1	1	36		10	0	0	1	1	0	0	1	1					1.5	1	1.87755	1		1		1	2.28	1	1.17	1	1.46	1	1.2	1				375
292.1	0	13	0	2	0	0	0	0	0	0	0	0	0	0	1	8	.09523809	0		0		0		0		0		0					1	292	292	292	1	11	0	11	0
293.1	0	29	81.4359	2	0	0	0	0	1	1	0	0	0	0	1	8	.09523809	0		0		0		0		0		0					2	293	293	293	2	27	1	27	1
294.1	0	48	33.3846	1	0	0	0	0	0	0	0	0	0	0	1	8	.714286	0		0		0		0		0		0					4	411	294	294	2	46	3	47	3
295.1	1	44	369.231	1	0	0	0	0	0	0	0	0	0	1	1	8	3.39286	1	4.11538	1		1	0.0625	0		0		0					3	295	295	295	2	42	2	43	2
296.1	0	14	0	2	0	0	0	0	0	0	0	0	0	1	1	8	2.857	1	3.67347	1		1		0		0		0					1	296	296	296	2	12	0	12	0
297.1	0	57	180.513	1	1	0	0	0	0	0	1	1	0	1	2	1	3.071	1	3.40816	1	3.89744	1	0.03125	0		0		0					4	297	297	297	2	55	3	56	3
297.2	1	65	180.513	1	1	0	0	1	0	0	1	1	1	1	2	1	2.833	1	3.02041	1	3	1	0.0625	0		0		0					5	297	297	297	2	63	4	64	4
298.1	0	69	135.385	0	0	0	0	1	0	0	0	0	0	0	1	8	.219512	0		0		0		0		0		0					5	298	298	298	2	67	4	67	4
299.1	0	65	107.692	0	1	0	0	1	0	0	0	0	0	0	1	8	.170732	0		0		0		0		0		0					5	299	299	299	2	63	4	64	4
300.1	0	33	90.2564	1	0	0	0	0	0	0	0	0	0	0	3	0	.04878	0		0		0		0		0		0					3	300	300	300	2	31	2	31	2
300.2	0	11	90.2564	2	0	0	0	0	0	0	0	0	0	0	3	0	.074074	0		0		0		0		0		0					1	300	300	300	2	9	0	10	0
300.3	1	35	90.2564	3	0	0	0	0	0	0	0	0	0	0	3	0	.074074	0		0		0		0		0		0					3	300	300	300	2	33	2	33	2
301.1	1	40	19.8974	3	0	0	0	0	0	0	0	0	0	0	2	0	.074074	0		0		0		0		0		0					3	301	301	301	2	38	2	38	2
301.2	0	37	19.8974	3	0	0	0	0	0	0	0	0	0	0	2	0	.285714	0		0		0		0		0		0					3	301	301	301	2	35	2	36	2
302.1	0	48	140.615	2	0	0	0	0	0	0	0	0	0	0	1	8	.4	0		0		0		0		0		0					4	302	302	302	2	46	3	47	3
303.1	0	32	115.385	3	0	0	0	0	0	0	0	0	0	1	2	0	4.02778	1	2.91837	1	2.41026	1	0.0625	0		0		0					3	303	303	303	2	30	2	30	2
303.2	1	12	115.385	1	0	0	0	0	0	0	0	0	0	0	2	0	.073171	0		0		0		0		0		0					1	303	303	303	2	10	0	11	0
304.1	0	71	270.769	0	0	0	0	0	0	0	0	0	0	0	1	8	.285714	0		0		0		0		0		0					5	304	304	304	2	69	4	70	4
305.1	0	27	90.2564	2	0	0	0	0	0	0	0	0	0	0	2	0	.04878	0		0		0		0		0		0					2	305	305	305	2	25	1	26	1
305.2	1	10	90.2564	1	0	0	0	1	0	1	0	1	0	0	2	0	.146341	0		0		0		0		0		0					1	305	305	305	1	8	0	9	0
306.1	1	51	67.6923	2	0	0	0	1	0	0	1	1	1	0	4	0	.019512	0		0		0		0		0		0					4	306	306	306	2	49	3	50	3
307.1	0	29	274.872	3	0	0	0	0	0	0	0	0	0	0	1	8	.09375	0		0		0		0		0		0					2	412	307	307	2	27	1	28	1
308.1	0	52	67.6923	2	0	0	0	0	0	0	0	0	0	0	4	0	.121951	0		0		0		0		0		0					4	308	308	308	2	50	3	51	3
308.2	1	10	67.6923	1	0	0	0	0	0	0	0	0	0	0	4	0	.019512	0		0		0		0		0		0					1	308	308	308	2	8	0	9	0
308.3	0	12	67.6923	2	0	0	0	0	0	0	0	0	0	0	4	0	.04878	0		0		0		0		0		0					1	308	308	308	2	10	0	11	0
309.1	0	20	108.308	3	0	0	0	1	0	0	0	0	0	0	1	8	.166667	0		0		0		0		0		0					2	309	309	309	2	18	1	18	1
310.1	0	19	0	3	0	0	0	0	0	0	0	0	0	0	1	8	.192308	0		0		0		0		0		0					2	399	399	310	2	17	1	18	1
311.1	0	56	115.692	0	0	0	0	0	0	0	0	0	0	0	1	8	.09523809	0		0		0		0		0		0					4	311	311	311	1	54	3	55	3
312.1	1	31	115.385	3	0	0	0	0	0	0	0	0	0	0	2	0	.09375	0		0		0		0		0		0					3	312	312	312	2	29	1	30	2
312.2	1	10	115.385	1	0	0	0	0	0	0	0	0	0	0	2	0	.28125	0		0		0		0		0		0					1	312	312	312	2	8	0	9	0
313.1	0	51	26.1538	0	0	0	0	0	0	0	0	0	0	0	1	8	.07142857	0		0		0		0		0		0					4	313	313	313	2	49	3	52	3
314.1	0	25	13.0769	2	0	0	0	1	0	0	0	0	0	0	1	8	.277778	0		0		0		0		0		0					2	314	314	314	2	23	1	23	1
315.1	1	34	297.538	2	0	0	0	0	0	0	0	0	0	0	1	8	.07142857	0		0		0		0		0		0					3	315	315	315	2	32	2	32	2
316.1	1	39	298	2	0	1	0	1	1	0	1	1	1	0	2	0	.115385	0		0		0		0		0		0					3	316	316	316	2	37	2	38	2
317.1	1	30	169.231	3	0	0	0	0	0	0	0	0	0	0	2	0	.194444	0		0		0		0		0		0					3	317	317	317	2	28	1	29	1
317.2	0	21	169.231	3	0	1	0	0	1	0	1	0	0	0	2	0	.115385	0		0		0		0		0		0					2	317	317	317	2	19	1	19	1
318.1	0	24	166.154	3	0	0	0	0	0	0	0	0	0	0	1	8	.142857	0		0		0		0		0		0					2	318	318	318	2	22	1	22	1
319.1	0	34	31.7949	3	0	1	0	0	0	0	0	0	0	0	2	0	.125	0		0		0		0		0		0					3	319	319	319	2	32	2	33	2
319.2	0	8	31.7949	1	0	0	0	0	0	0	0	0	0	0	2	0	.09375	0		0		0		0		0		0					1	319	319	319	1	6	0	7	0
320.1	0	35	48.3516	3	0	0	0	0	0	0	0	0	0	0	1	8	.09375	0		0		0		0		0		0					3	320	320	320	2	33	2	34	2
321.1	1	9	47.5604	1	0	0	0	0	0	0	0	0	0	0	2	0	.09375	0		0		0		0		0		0					1	321	321	321	1	7	0	8	0
321.2	1	10	47.5604	1	0	0	0	0	0	0	0	0	0	0	2	0	.1875	0		0		0		0		0		0					1	321	321	321	2	8	0	9	0
322.1	0	53	28.7179	1	0	1	0	0	1	1	0	0	0	0	1	8	.125	0		0		0		0		0		0					4	322	322	322	2	51	3	51	3
323.1	0	30	194.615	1	0	0	0	0	1	1	0	0	0	0	1	8	.121212	0		0		0		0		0		0					3	323	323	323	2	28	1	29	1
324.1	0	30	18.5385	3	0	0	0	0	0	0	0	0	0	0	1	8	.09375	0		0		0		0		0		0					3	413	324	324	2	28	1	29	1
325.1	0	27	45.1282	3	0	1	0	1	1	1	1	1	1	0	5	0	.111111	0		0		0		0		0		0					2	325	325	325	2	25	1	26	1
325.2	0	15	45.1282	2	0	0	0	0	0	0	0	0	0	0	5	0	.222222	0		0		0		0		0		0					2	325	325	325	2	13	0	13	0
325.3	0	8	45.1282	1	0	0	0	0	0	0	0	0	0	0	5	0	.055556	0		0		0		0		0		0					1	325	325	325	2	7	0	7	0
325.4	1	22	45.1282	3	0	1	1	0	1	1	1	1	0	0	5	0	.038462	0		0		0		0		0		0					2	325	325	325	2	20	1	21	1
325.5	0	17	45.1282	3	0	0	0	0	0	0	0	0	0	0	5	0	.555556	0		0		0		0		0		0					2	325	325	325	2	15	1	15	1
326.1	1	71	270.769	2	0	0	0	0	0	0	0	0	0	0	1	8	.138889	0		0		0		0		0		0					5	326	326	326	2	69	4	69	4
327.1	0	28	85.5385	3	0	0	0	0	0	0	0	0	0	0	1	8	.151515	0		0		0		0		0		0					2	327	327	327	2	26	1	27	1
328.1	1	58	0	3	0	1	0	1	1	1	1	0	1	0	2	0	.151515	0		0		0		0		0		0					4	328	328	328	2	57	3	57	3
329.1	1	21	162	3	0	0	0	0	0	0	0	0	0	0	1	8	.107143	0		0		0		0		0		0					2	329	329	329	2	19	1	19	1
330.1	0	49	0	2	0	0	0	1	0	0	0	0	0	0	1	8	.058824	0		0		0		0		0		0					4	330	330	330	2	47	3	48	3
331.1	1	24	102.462	2	0	0	0	0	0	0	0	0	0	1	1	8	3.94118	1	3.26923	1	1.84615	1	0.125	0		0		0					2	331	331	331	2	22	1	22	1
332.1	0	26	82.0513	3	0	0	0	0	0	0	1	0	0	0	1	8	.166667	0		0		0		0		0		0					2	414	332	332	2	24	1	24	1
333.1	1	35	81.7692	3	0	0	0	0	0	0	0	0	0	0	2	0	.071429	0		0		0		0		0		0					3	333	333	333	2	33	2	34	2
333.2	1	15	81.7692	1	0	0	0	0	0	0	0	0	0	0	2	0	.055556	0		0		0		0		0		0					2	333	333	333	2	13	0	14	0
334.1	0	63	270.769	3	0	0	0	0	0	0	0	0	0	0	1	8	.088235	0		0		0		0		0		0					5	334	334	334	2	61	4	61	4
335.1	0	33	54.1538	1	0	0	0	0	0	0	0	0	0	0	1	8	.071429	0		0		0		0		0		0					3	335	335	335	1	31	2	32	2
336.1	1	12	0	2	0	0	0	1	0	0	0	0	0	0	1	8	.25	0		0		0		0		0		0					1	336	336	336	1	10	0	10	0
337.1	1	35	486.154	1	0	0	0	0	0	0	0	0	0	0	1	8	.07142857	0		0		0		0		0		0					3	337	337	337	2	33	2	33	2
338.1	0	40	98.4615	3	0	1	0	1	1	1	1	1	1	0	2	0	.472222	0		0		0		0		0		0					3	338	338	338	2	38	2	39	2
338.2	0	14	98.4615	2	0	0	0	0	0	0	0	0	0	0	2	0	.138889	0		0		0		0		0		0					1	338	338	338	2	12	0	13	0
339.1	0	43	12.5385	1	0	0	0	0	0	0	0	0	0	0	1	8	.114286	0		0		0		0		0		0					3	339	339	339	2	41	2	42	2
340.1	1	12	30.7692	1	0	0	0	1	0	0	0	0	0	1	1	8	2.58824	1	2.93878	1		1		0		0		0					1	340	340	340	2	10	0	10	0
341.1	0	37	102.974	3	0	0	0	1	1	1	1	0	0	0	3	0	.125	0		0		0		0		0		0					3	341	341	341	2	35	2	36	2
341.2	1	46	102.974	3	0	0	0	0	0	0	0	0	0	0	3	0	.25	0		0		0		0		0		0					4	341	341	341	2	44	2	45	3
341.3	0	15	102.974	2	0	0	0	0	0	0	0	1	0	0	3	0	.117647	0		0		0		0		0		0					2	341	341	341	2	13	0	14	0
342.1	0	35	143.282	3	0	0	0	0	0	0	0	0	0	0	2	0	.058824	0		0		0		0		0		0					3	342	342	342	2	33	2	34	2
342.2	0	14	143.282	2	0	0	0	0	0	0	0	0	0	0	2	0	.088235	0		0		0		0		0		0					1	342	342	342	2	12	0	12	0
343.1	0	28	59.5077	3	0	1	0	0	0	0	0	0	0	0	1	8	.107143	0		0		0		0		0		0					2	343	343	343	2	26	1	27	1
344.1	0	38	166.564	2	0	0	0	0	0	0	0	0	0	0	3	0	.192308	0		0		0		0		0		0					3	344	344	344	2	36	2	37	2
344.2	1	48	166.564	2	0	0	0	1	0	0	0	0	0	0	3	0	.088235	0		0		0		0		0		0					4	344	344	344	2	46	3	47	3
344.3	0	10	166.564	1	0	0	0	0	0	0	0	0	0	0	3	0	.615385	0		0		0		0		0		0					1	344	344	344	2	8	0	8	0
345.1	0	53	298	2	0	0	0	0	0	0	0	0	0	0	2	0	.222222	0		0		0		0		0		0					4	345	345	345	2	51	3	51	3
346.1	0	49	90.2564	0	0	0	0	0	0	0	0	1	0	0	1	8	.194444	0		0		0		0		0		0					4	346	346	346	2	47	3	48	3
347.1	0	18	23.0769	3	0	1	0	1	1	1	0	0	0	0	1	8	.114286	0		0		0		0		0		0					2	400	400	347	2	16	1	17	1
348.1	1	22	38.4615	3	0	0	0	1	0	0	0	0	0	0	1	8	.192308	0		0		0		0		0		0					2	415	348	348	2	20	1	20	1
349.1	0	29	35.6154	3	1	0	0	0	1	1	1	1	0	0	3	0	.277778	0		0		0		0		0		0					2	349	349	349	2	27	1	28	1
349.2	1	9	35.6154	1	0	0	0	1	1	0	0	0	0	0	3	0	.277778	0		0		0		0		0		0					1	349	349	349	2	7	0	7	0
349.3	0	11	35.6154	1	0	0	0	1	1	0	1	0	1	0	3	0	.194444	0		0		0		0		0		0					1	349	349	349	2	9	0	9	0
350.1	0	29	74.8462	1	0	1	0	0	1	1	1	1	0	0	1	8	.21428571	0		0		0		0		0		0					2	350	350	350	2	27	1	28	1
351.1	0	17	117.538	1	0	0	0	0	0	0	0	0	0	2	3	0	1.11111	1		1		0		0		0		0					2	351	351	351	2	15	1	16	1
351.2	0	38	117.538	2	0	0	0	1	0	0	0	0	0	0	3	0	.222222	0		0		0		0		0		0					3	351	351	351	2	36	2	37	2
351.3	0	10	117.538	1	0	0	0	1	1	0	0	0	0	0	3	0	.14285714	0		0		0		0		0		0					1	351	351	351	1	8	0	8	0
352.1	0	74	67.6923	1	1	0	0	0	0	0	0	0	0	0	3	0	.444444	0		0		0		0		0		0					5	352	352	352	2	72	4	73	4
353.1	0	26	16.4103	2	0	0	0	0	0	0	0	0	0	0	2	0	.142857	0		0		0		0		0		0					2	353	353	353	2	24	1	24	1
354.1	1	18	67.6923	2	0	0	0	0	0	0	0	0	0	0	3	0	.138889	0		0		0		0		0		0					2	354	354	354	2	16	1	16	1
354.2	0	16	67.6923	1	0	0	0	0	0	0		0	0	0	3	0	.055556	0		0		0		0		0		0					2	354	354	354	2	14	0	14	0
355.1	1	14	16.4103	2	0	0	0	0	0	0	0	0	0	0	1	8	.2	0		0		0		0		0		0					1	355	355	355	2	12	0	13	0
356.1	0	32	96.1026	2	0	0	0	0	0	0	0	0	0	0	1	8	.533333	0		0		0		0		0		0					3	356	356	356	2	30	2	30	2
357.1	0	47	98.4615	3	0	0	0	0	0	0	0	0	0	0	2	0	.192308	0		0		0		0		0		0					4	357	357	357	2	45	3	46	3
357.2	0	18	98.4615	3	0	0	0	0	0	0	0	0	0	0	2	0	.107143	0		0		0		0		0		0					2	357	357	357	2	16	1	17	1
358.1	0	59	67.6923	1	0	0	0	0	0	0	0	0	0	0	1	8	.029412	0		0		0		0		0		0					4	358	358	358	2	57	3	57	3
359.1	0	46	67.6923	2	0	0	0	0	0	0	0	0	0	0	2	0	.233333	0		0		0		0		0		0					4	359	359	359	2	44	2	45	3
359.2	0	12	67.6923	2	0	0	0	0	0	0	0	0	0	0	2	0	.3	0		0		0		0		0		0					1	359	359	359	2	10	0	11	0
360.1	0	46	61.5385	2	0	1	0	1	1	1	0	0	0	0	3	0	.09375	0		0		0		0		0		0					4	416	360	360	2	44	2	45	3
360.2	1	22	61.5385	2	0	0	0	0	0	0	0	0	0	0	3	0	.09375	0		0		0		0		0		0					2	416	360	360	2	21	1	21	1
360.3	0	14	61.5385	2	0	0	0	0	0	0	0	0	0	0	3	0	.03125	0		0		0		0		0		0					1	401	401	360	2	12	0	13	0
361.1	0	39	17.3077	1	0	0	0	0	0	0	0	0	0	0	6	0	.0625	0		0		0		0		0		0					3	361	361	361	2	37	2	37	2
361.2	1	37	17.3077	0	0	0	0	0	0	0	0	0	0	0	6	0	.09375	0		0		0		0		0		0					3	361	361	361	2	34	2	34	2
361.3	0	17	17.3077	2	0	0	0	0	0	0	0	0	0	0	6	0	.035714	0		0		0		0		0		0					2	361	361	361	2	16	1	16	1
361.4	1	15	17.3077	2	0	0	0	0	0	0	0	0	0	0	6	0	.090909	0		0		0		0		0		0					2	361	361	361	2	13	0	13	0
361.5	0	13	17.3077	2	0	0	0	0	0	0	0	0	0	0	6	0	.083333	0		0		0		0		0		0					1	361	361	361	2	11	0	11	0
361.6	0	8	17.3077	1	0	0	0	0	0	0	0	0	0	0	6	0	.09375	0		0		0		0		0		0					1	361	361	361	2	6	0	7	0
362.1	0	8	0	1	0	0	0	0	0	0	0	0	0	0	2	0	.285714	0		0		0		0		0		0					1	362	362	362	1	6	0	7	0
362.2	0	10	0	1	0	0	0	0	0	0	0	0	0	0	2	0	.464286	0		0		0		0		0		0					1	362	362	362	1	8	0	9	0
363.1	0	14	90.7692	2	0	0	0	0	0	0	0	0	0	0	2	0	.178571	0		0		0		0		0		0					1	402	402	363	2	12	0	12	0
364.1	0	52	153.846	2	0	0	0	0	0	0	0	0	0	0	1	8	.433333	0		0		0		0		0		0					4	364	364	364	2	50	3	51	3
365.1	0	36	12.6154	2	0	0	0	0	0	0	0	0	0	1	3	0	3.78049	1	2.71429	1	2.79487	1	0.09375	0		0		0					3	365	365	365	2	34	2	35	2
365.2	0	10	12.6154	1	0	0	0	0	0	0	0	0	0	0	3	0	.012195	0		0		0		0		0		0					1	365	365	365	2	8	0	9	0
365.3	1	32	104.923	2	0	0	0	0	0	0	0	0	0	0	3	0	.178571	0		0		0		0		0		0					3	365	365	365	2	31	2	31	2
366.1	0	28	145.385	2	0	0	0	1	1	1	0	0	0	0	1	8	.111111	0		0		0		0		0		0					2	366	366	366	2	26	1	26	1
367.1	1	25	164.103	3	1	0	0	1	0	0	0	1	0	1	2	0	4.25	1	3.16327	1		1		0		0		0					2	367	367	367	2	22	1	22	1
367.2	0	51	164.103	1	0	0	0	0	0	0	0	0	0	0	2	0	.194444	0		0		0		0		0		0					4	367	367	367	1	49	3	49	3
368.1	0	47	304	2	0	0	0	0	0	0	0	0	0	0	4	0	.1875	0		0		0		0		0		0					4	368	368	368	2	45	3	45	3
368.2	1	22	304	3	0	0	0	0	0	0	0	0	0	0	4	0	.40625	0		0		0		0		0		0					2	368	368	368	2	20	1	21	1
368.3	1	54	304	2	0	0	0	1	1	0	1	1	1	0	4	0	.0625	0		0		0		0		0		0					4	368	368	368	2	52	3	52	3
368.4	0	24	304	3	0	0	0	0	0	0	0	0	0	0	4	0	.0625	0		0		0		0		0		0					2	368	368	368	2	22	1	23	1
369.1	0	38	94.5385	3	0	0	0	0	0	0	0	0	0	0	2	0	.090909	0		0		0		0		0		0					3	369	369	369	2	36	2	37	2
369.2	0	15	94.5385	2	0	0	0	0	0	0	0	0	0	0	2	0	.114286	0		0		0		0		0		0					2	369	369	369	2	13	0	14	0
370.1	0	65	270.769	1	0	0	0	0	0	0		0	0	0	1	8	.212121	0		0		0		0		0		0					5	370	370	370	2	63	4	64	4
371.1	0	64	338.462	2	1	0	0	1	0	0	0	0	0	0	1	8	.151515	0		0		0		0		0		0					5	371	371	371	2	62	4	63	4
372.1	0	44	112.821	1	1	0	0	0	0	0	0	0	0	0	3	0	.066667	0		0		0		0		0		0					3	372	372	372	2	42	2	43	2
372.2	0	14	112.821	2	0	0	0	0	0	0	0	0	0	0	3	0	.1	0		0		0		0		0		0					1	372	372	372	2	12	0	13	0
372.3	1	41	112.821	2	1	1	1	0	1	1	0	0	0	0	3	0	.214286	0		0		0		0		0		0					3	372	372	372	2	39	2	40	2
373.1	0	35	76.9231	3	0	0	0	0	0	0	0	0	0	0	2	0	.035714	0		0		0		0		0		0					3	373	373	373	1	33	2	34	2
373.2	1	16	76.9231	2	0	0	0	0	0	0	0	0	0	0	2	0	.285714	0		0		0		0		0		0					2	373	373	373	2	14	0	15	1
374.1	1	59	923.077	3	0	0	0	0	0	0	0	0	0	0	1	8	.058824	0		0		0		0		0		0					4	374	374	374	2	57	3	57	3
